# Supplementary material for: Genome-wide functional analysis of phosphatases in the pathogenic fungus Cryptococcus neoformans
Source: Nat Commun. 2020 Aug 24;11:4212. doi: 10.1038/s41467-020-18028-0 (PMC7445287; doi:10.1038/s41467-020-18028-0)
Supplement: Supplementary file 5 — Supplementary Data 2 [file 41467_2020_18028_MOESM5_ESM.xlsx]

## Sheet: BLASTMatrix
Supplementary Data 2. BLAST matrix analysis of putative phosphatases in Cryptococcus neoformans and other eukaryotes
	Protein Name	Kingdom	Chromista(Stramenopiles)	Fungi																													Metazoa			Viridiplantae
		Phylum	Oomycota	Ascomycota																Basidiomycota								Blastocladiomycota	Chytridiomycota	Microsporidia	Zygomycota		Arthropoda	Chordata	Nematoda	Streptophyta
		Subphylum	Not defined	Pezizomycotina													Saccharomycotina		Taphrinomycotina	Agricomycotina					Pucciniomycotina		Ustilaginomycotina	Not defined			Mucoromycotina		Not defined	Craniata	Not defined	Embryophyta	Not defined
	Species		Pi	Af2	An	Bg	Bc	Ci	Cg	Fg	Fol	Hc8	Mo	Mgr	Nc	Pa	Cas	Sc	Sp	Cn	Hi	Lb	Pc	Sl7	Mlp	Pg	Um5	Am	BdJ	Ecu	Pbl	Ro	Dm	Hs	Ce	Ath	Osj		35 genomes used in BLASTMatrix
	CNAG_00408	CNAG_00408	1e-140	1e-115	1e-115	1e-114	1e-115	1e-113	1e-116	1e-116	1e-116	1e-115	1e-116	1e-112	1e-118	1e-115	1e-123	1e-116	1e-125	0	1e-147	1e-148	1e-144	1e-149	1e-143	1e-136	1e-115	1e-135	1e-138	1e-107	1e-135	1e-136	1e-137	1e-138	1e-132	1e-141	1e-138		Abbr.	Specie Name
	CNAG_04796	CNAG_04796	2e-61	0	0	0	0	0	0	0	0	0	0	0	0	0	1e-177	1e-167	0	0	0	0	0	0	0	1e-139	0	0	0	3e-60	0	0	0	0	0	6e-59	7e-60		Pi	Phytophthora infestans
	CNAG_01436	CNAG_01436	1e-115	1e-101	1e-101	1e-101	1e-101	1e-101	1e-100	1e-101	1e-101	1e-101	1e-100	2e-99	1e-101	2e-99	1e-113	1e-113	1e-120	0	1e-134	1e-132	1e-126	1e-133	1e-115	1e-104	1e-124	1e-119	1e-124	1e-90	1e-120	1e-112	1e-106	1e-111	1e-104	1e-110	1e-107		Af2	Aspergillus fumigatus
	CNAG_02177	CNAG_02177	1e-151	1e-164	1e-164	1e-162	1e-164	1e-150	1e-163	1e-164	1e-164	1e-165	1e-163	1e-150	1e-164	1e-162	1e-144	1e-142	1e-153	0	1e-170	1e-170	1e-171	1e-171	1e-170	1e-168	1e-171	1e-164	1e-165	1e-123	1e-167	1e-166	1e-158	1e-159	1e-158	1e-156	1e-154		An	Aspergillus nidulans
	CNAG_03673	CNAG_03673	1e-118	1e-154	1e-158	1e-146	1e-118	1e-156	1e-155	1e-155	1e-156	1e-155	1e-152	1e-154	1e-156	1e-155	1e-146	1e-149	1e-158	0	1e-166	1e-166	1e-163	1e-165	1e-166	1e-134	1e-178	1e-139	1e-118	1e-111	1e-146	1e-141	1e-117	1e-119	1e-118	1e-115	1e-117		Bg	Blumeria graminis
	CNAG_03706	CNAG_03706	1e-161	1e-173	1e-172	1e-167	1e-173	1e-174	1e-175	1e-174	1e-174	1e-174	1e-174	1e-172	1e-174	1e-175	1e-170	1e-164	1e-171	0	1e-177	1e-177	1e-176	1e-177	1e-176	1e-175	1e-174	1e-144	1e-173	1e-136	1e-169	1e-171	1e-158	1e-162	1e-162	1e-148	1e-150		Bc	Botrytis cinerea
	CNAG_02236	CNAG_02236	3e-91	1e-124	1e-124	1e-124	1e-124	1e-126	1e-125	1e-125	1e-125	1e-125	1e-124	1e-122	1e-126	1e-123	9e-88	1e-102	1e-111	0	1e-132	1e-133	1e-129	1e-134	1e-134	2e-87	1e-133	1e-118	1e-105	2e-88	1e-126	1e-123	2e-91	4e-91	5e-92	8e-93	3e-91		Ci	Coccidioides immitis
	CNAG_02545	CNAG_02545	1e-55	1e-122	1e-123	1e-120	1e-93	1e-119	1e-122	1e-120	1e-120	1e-119	1e-118	1e-121	1e-121	1e-105	1e-125	1e-118	1e-119	1e-174	1e-142	1e-140	1e-138	1e-128	1e-128	1e-123	1e-130	1e-126	1e-123	9e-73	1e-121	1e-119	2e-88	6e-80	1e-80	4e-60	5e-61		Cg	Colletotrichum graminicola
	CNAG_02490	CNAG_02490	1e-107	1e-125	1e-116	1e-111	4e-08	1e-127	1e-133	1e-126	2e-53	1e-127	1e-126	1e-129	1e-125	1e-119	1e-98	4e-94	1e-117	0	1e-171	0	1e-179	0	1e-152	1e-167	1e-162	1e-119	1e-132	4e-64	9e-96	1e-120	1e-107	1e-120	3e-75	1e-108	1e-103		Fg	Fusarium graminearum
	CNAG_02375	CNAG_02375	5e-87	1e-168	1e-166	1e-157	2e-98	1e-170	1e-166	1e-158	1e-154	1e-163	1e-170	1e-159	1e-167	1e-166	1e-145	1e-153	1e-131	0	0	0	0	0	1e-146	1e-147	2e-96	1e-66	1e-163	2e-22	1e-169	5e-59	1e-103	1e-119	1e-101	1e-102	1e-106		Fol	Fusarium oxysporum
	CNAG_05617	CNAG_05617	1e-100	1e-161	1e-162	1e-166	1e-156	1e-163	1e-171	1e-162	1e-160	1e-156	1e-164	1e-158	1e-158	1e-159	1e-151	1e-128	1e-121	0	0	0	0	0	0	1e-102	1e-142	5e-82	1e-112	2e-27	1e-88	3e-69	2e-71	1e-111	2e-61	2e-67	3e-67		Hc8	Histoplasma capsulatum
	CNAG_05301	CNAG_05301	1e-65	1e-102	1e-103	1e-99	1e-107	1e-102	1e-105	1e-107	1e-109	1e-102	1e-101	1e-107	1e-105	1e-107	3e-90	9e-92	1e-103	0	1e-146	1e-131	1e-148	1e-140	1e-109	1e-106	1e-133	4e-99	1e-95	1e-17	1e-113	1e-114	7e-59	1e-69	9e-59	2e-51	4e-51		Mo	Magnaporthe oryzae
	CNAG_06080	CNAG_06080	8e-72	1e-129	1e-132	1e-120	1e-134	1e-130	1e-127	1e-124	1e-125	1e-136	1e-123	1e-128	1e-126	1e-125	1e-101	1e-110	1e-110	0	1e-156	1e-161	1e-148	1e-169	1e-120	1e-124	1e-170	2e-99	1e-115	5e-39	1e-115	1e-118	2e-93	1e-100	1e-82	2e-86	2e-87		Mgr	Mycosphaerella graminicola
	CNAG_01412	CNAG_01412	4e-31	1e-86	5e-85	1e-84	9e-84	2e-82	1e-84	7e-80	7e-80	4e-83	4e-82	6e-77	9e-82	4e-81	2e-72	2e-78	6e-89	0	1e-125	1e-104	1e-134	1e-165	1e-137	3e-93	6e-92	1e-117	3e-93	2e-60	6e-99	1e-108	1e-83	2e-98	2e-62	2e-65	2e-57		Nc	Neurospora crassa
	CNAG_02161	CNAG_02161	9e-70	1e-100	1e-129	6e-95	1e-173	1e-103	4e-94	1e-86	1e-85	1e-100	2e-88	1e-100	4e-92	1e-88	8e-53	1e-114	1e-116	0	1e-143	1e-153	1e-148	1e-150	1e-117	1e-115	1e-123	1e-104	1e-104	-	1e-111	1e-100	4e-70	3e-77	6e-80	6e-69	2e-69		Pa	Podospora anserina
	CNAG_04221	CNAG_04221	4e-89	1e-122	1e-119	1e-126	1e-123	1e-119	1e-129	1e-128	1e-128	1e-121	1e-130	1e-131	1e-129	1e-131	2e-82	1e-122	6e-92	0	0	0	0	0	1e-162	1e-174	1e-119	1e-125	1e-123	-	1e-127	1e-123	1e-113	1e-111	1e-106	4e-99	2e-96		Cas	Candida albicans
	CNAG_00390	CNAG_00390	1e-65	1e-138	1e-137	1e-125	1e-122	1e-138	1e-118	1e-120	1e-122	1e-136	1e-127	1e-107	1e-127	1e-125	7e-94	1e-107	1e-120	0	0	0	0	0	1e-136	1e-136	1e-160	1e-115	1e-116	-	1e-144	1e-135	2e-85	1e-86	3e-78	4e-69	2e-64		Sc	Saccharomyces cerevisiae
	CNAG_00057	CNAG_00057	3e-89	7e-99	3e-95	1e-94	1e-104	3e-94	1e-101	5e-99	1e-97	2e-95	1e-100	7e-86	7e-95	1e-96	1e-96	2e-99	4e-95	0	1e-145	1e-149	1e-153	1e-153	1e-136	1e-134	1e-141	1e-117	5e-98	-	1e-109	1e-113	1e-89	4e-90	2e-95	1e-112	1e-114		Sp	Schizosaccharomyces pombe
	CNAG_03222	CNAG_03222	1e-66	7e-66	2e-78	9e-69	4e-66	3e-76	1e-80	6e-64	9e-59	4e-59	2e-82	9e-63	6e-87	7e-83	9e-59	5e-52	2e-66	0	2e-75	6e-82	1e-87	6e-89	8e-77	2e-80	7e-81	6e-68	2e-76	-	2e-71	9e-67	2e-70	7e-77	6e-54	2e-73	1e-71		Cn	Cryptococcus neoformans
	CNAG_01877	CNAG_01877	1e-167	1e-177	0	0	0	0	0	1e-166	1e-136	1e-123	0	0	0	1e-156	0	0	0	0	0	0	0	0	0	0	0	0	0	-	0	0	2e-69	1e-72	2e-75	1e-142	1e-138		Hi	Heterobasidion irregulare
	CNAG_06065	CNAG_06065	6e-54	1e-94	1e-98	1e-105	6e-99	9e-96	1e-112	1e-110	1e-107	1e-102	1e-110	3e-98	1e-106	9e-98	3e-49	5e-54	4e-59	0	1e-172	1e-162	4e-56	1e-174	1e-122	5e-98	3e-77	5e-54	5e-58	6e-29	1e-122	1e-57	1e-86	2e-83	2e-62	4e-60	2e-58		Lb	Laccaria bicolor
	CNAG_01496	CNAG_01496	1e-100	1e-129	1e-126	1e-129	1e-128	1e-128	1e-135	1e-134	1e-134	1e-123	1e-136	1e-89	1e-131	1e-131	1e-89	6e-83	1e-127	0	1e-167	2e-40	1e-145	1e-127	1e-139	1e-141	1e-132	2e-97	4e-96	2e-47	1e-113	1e-104	3e-92	1e-100	1e-99	1e-108	1e-113		Pc	Phanerochaete chrysosporium
	CNAG_03190	CNAG_03190	2e-48	1e-111	1e-129	1e-115	1e-115	1e-138	1e-128	1e-121	1e-119	1e-143	1e-114	1e-125	1e-123	1e-113	1e-119	1e-107	1e-152	0	1e-170	1e-161	1e-169	1e-168	1e-149	1e-139	1e-172	1e-142	1e-141	2e-77	1e-136	1e-147	2e-89	1e-103	1e-97	3e-46	1e-48		Sl7	Serpula lacrymans
	CNAG_03765	CNAG_03765	6e-99	1e-159	1e-156	1e-151	1e-146	1e-155	1e-155	1e-156	1e-157	1e-156	1e-151	1e-156	1e-156	1e-153	1e-150	1e-132	1e-129	0	0	0	0	0	0	1e-172	0	1e-152	1e-167	2e-38	0	0	2e-53	-	1e-13	1e-100	2e-96		Mlp	Melampsora laricis-populina
	CNAG_04224	CNAG_04224	1e-53	3e-67	5e-74	4e-33	8e-74	3e-71	1e-71	2e-70	4e-71	3e-70	4e-70	3e-67	4e-68	1e-71	1e-68	1e-69	1e-68	0	8e-90	4e-83	4e-79	4e-90	5e-72	5e-96	1e-101	1e-77	2e-66	6e-26	5e-75	6e-67	2e-59	1e-58	6e-58	1e-40	1e-38		Pg	Puccinia graminis
	CNAG_03052	CNAG_03052	6e-47	7e-88	3e-88	7e-17	5e-62	3e-86	8e-93	1e-88	4e-90	2e-88	1e-91	2e-86	2e-92	4e-94	3e-72	2e-66	9e-84	0	6e-98	1e-101	5e-84	1e-104	3e-95	1e-77	2e-96	8e-85	4e-76	-	4e-85	7e-86	4e-61	2e-39	2e-68	2e-56	5e-58		Um5	Ustilago maydis
	CNAG_01532	CNAG_01532	2e-44	1e-157	1e-159	1e-165	1e-150	1e-157	1e-176	1e-175	1e-178	1e-170	1e-171	1e-174	1e-176	2e-42	1e-137	1e-155	1e-164	0	0	0	0	0	3e-81	2e-88	0	1e-153	1e-114	1e-29	1e-162	1e-156	2e-59	4e-89	4e-92	2e-43	1e-41		Am	Allomyces macrogynus
	CNAG_03949	CNAG_03949	1e-41	5e-67	1e-54	4e-55	4e-57	2e-53	1e-58	8e-58	5e-56	8e-57	4e-54	2e-59	7e-63	2e-60	1e-58	5e-52	4e-71	1e-180	1e-79	1e-79	4e-86	9e-80	5e-79	3e-83	4e-75	7e-61	2e-69	-	4e-64	5e-65	1e-42	9e-42	2e-34	3e-55	1e-56		BdJ	Batrachochytrium dendrobatidis
	CNAG_03957	CNAG_03957	1e-41	5e-67	1e-53	4e-53	4e-59	1e-52	4e-57	5e-61	1e-59	8e-55	3e-58	2e-58	1e-59	2e-59	9e-56	1e-51	1e-73	1e-177	2e-80	3e-76	3e-87	1e-81	4e-84	7e-88	1e-78	3e-68	3e-74	-	2e-65	3e-66	4e-48	5e-44	9e-39	9e-62	6e-60		Ecu	Encephalitozoon cuniculi
	CNAG_07354	CNAG_07354	-	6e-67	4e-69	9e-70	2e-64	4e-67	1e-70	3e-72	4e-73	2e-68	1e-74	1e-73	8e-75	8e-72	2e-64	9e-58	4e-69	0	1e-92	2e-89	2e-84	8e-86	6e-65	1e-59	4e-87	7e-58	2e-73	-	3e-76	2e-78	-	-	-	2e-61	5e-56		Pbl	Phycomyces blakesleeanus
	CNAG_00265	CNAG_00265	5e-43	2e-69	6e-69	4e-68	5e-70	3e-70	2e-73	2e-71	2e-71	8e-69	3e-69	6e-75	2e-66	3e-71	2e-62	2e-65	7e-67	1e-154	8e-83	4e-85	1e-85	1e-81	6e-73	9e-75	3e-76	4e-59	1e-67	2e-23	2e-72	3e-75	3e-49	8e-60	2e-37	2e-50	3e-50		Ro	Rhizopus oryzae
	CNAG_03078	CNAG_03078	-	2e-77	5e-80	1e-81	1e-70	3e-81	3e-77	3e-79	8e-80	2e-81	3e-81	4e-80	1e-81	2e-78	3e-64	2e-51	1e-72	0	1e-111	-	1e-108	1e-111	1e-101	1e-102	1e-100	3e-49	2e-66	-	1e-82	9e-84	-	2e-56	3e-36	6e-58	9e-56		Dm	Dorosophila melanogaster
	CNAG_07372	CNAG_07372	4e-50	3e-84	1e-75	3e-66	7e-73	2e-54	2e-78	8e-63	9e-74	7e-72	2e-76	2e-88	2e-80	3e-71	7e-63	5e-61	4e-42	0	1e-148	1e-151	1e-135	1e-146	1e-126	1e-130	1e-118	4e-73	5e-56	-	1e-100	3e-86	3e-48	7e-53	2e-48	2e-48	7e-48		Hs	Homo sapiens
	CNAG_03202	CNAG_03202	4e-29	0	0	0	0	0	0	0	0	1e-135	0	0	0	0	0	0	1e-173	0	0	0	0	0	0	0	0	0	4e-28	1e-22	0	0	1e-31	5e-45	1e-38	3e-24	4e-25		Ce	Caenorhabditis elegans
	CNAG_00533	CNAG_00533	4e-34	5e-67	6e-69	9e-61	5e-65	8e-61	1e-66	4e-74	4e-65	8e-64	1e-71	1e-59	3e-74	3e-76	7e-62	4e-58	2e-74	0	3e-95	2e-53	1e-100	1e-103	5e-89	1e-82	1e-85	7e-62	9e-25	1e-13	3e-75	4e-73	2e-37	2e-43	1e-39	2e-40	6e-40		Ath	Arabidopsis thaliana
	CNAG_07692	CNAG_07692	-	1e-77	2e-76	5e-69	2e-75	1e-78	3e-72	2e-77	5e-78	3e-69	2e-81	1e-80	2e-78	2e-79	3e-72	6e-69	5e-63	0	1e-116	1e-113	1e-113	1e-114	3e-99	1e-109	1e-104	1e-47	5e-76	2e-06	1e-86	1e-86	5e-09	4e-47	1e-44	3e-21	2e-16		Osj	Oryza sativa
	CNAG_05080	CNAG_05080	-	1e-166	1e-168	1e-155	1e-106	1e-172	1e-167	1e-170	1e-127	1e-170	1e-171	1e-172	1e-170	1e-127	1e-162	1e-142	1e-161	0	0	0	0	0	1e-157	1e-100	1e-121	-	-	-	1e-168	1e-151	-	3e-71	-	-	-
	CNAG_03996	CNAG_03996	-	1e-111	1e-111	1e-111	1e-111	1e-114	1e-114	1e-111	2e-32	1e-109	1e-116	1e-113	1e-110	1e-107	1e-101	5e-90	1e-104	0	1e-156	1e-141	1e-139	1e-146	1e-107	1e-105	1e-125	8e-29	5e-87	-	1e-101	9e-92	3e-49	2e-45	3e-43	3e-47	2e-46
	CNAG_04453	CNAG_04453	-	2e-75	1e-73	4e-82	5e-78	1e-76	1e-73	8e-72	9e-67	6e-73	-	5e-79	2e-70	2e-71	4e-80	4e-78	1e-77	0	1e-108	1e-108	1e-102	1e-107	1e-104	2e-75	8e-92	5e-27	4e-55	-	2e-77	6e-77	-	-	-	-	-		Color code
	CNAG_06900	CNAG_06900	-	1e-174	1e-177	1e-155	1e-159	1e-171	1e-160	1e-149	1e-149	1e-169	1e-165	1e-161	1e-163	1e-166	-	-	-	0	0	0	0	0	-	-	-	1e-157	1e-156	4e-99	1e-174	1e-174	-	-	1e-159	1e-64	2e-69
	CNAG_01314	CNAG_01314	-	3e-73	1e-76	3e-79	1e-78	2e-81	1e-78	2e-77	2e-82	7e-77	3e-77	1e-78	2e-76	4e-81	3e-77	6e-58	8e-76	0	1e-116	1e-117	1e-122	1e-118	1e-111	2e-94	1e-106	-	-	-	1e-72	2e-56	-	-	-	-	-			0 ~ 1e-100
	CNAG_00498	CNAG_00498	5e-52	7e-65	8e-64	5e-69	2e-68	2e-63	2e-68	3e-69	7e-68	4e-43	2e-69	1e-67	8e-67	2e-66	1e-61	3e-64	4e-66	0	2e-94	4e-87	9e-86	2e-84	2e-70	1e-39	5e-80	6e-54	4e-49	-	1e-10	2e-08	6e-48	2e-55	2e-47	9e-06	8e-07
	CNAG_00500	CNAG_00500	6e-30	9e-66	4e-81	4e-52	8e-81	3e-57	6e-82	4e-55	2e-55	1e-81	2e-55	2e-81	7e-77	5e-54	3e-40	4e-43	5e-46	0	7e-88	3e-98	2e-59	1e-108	6e-62	6e-64	1e-112	5e-55	3e-58	-	3e-61	3e-61	4e-22	8e-23	4e-22	9e-34	6e-35			1e-100 ~ 1e-50
	CNAG_02109	CNAG_02109	9e-46	1e-153	1e-153	1e-135	1e-135	1e-148	1e-154	1e-150	1e-134	1e-135	1e-153	1e-145	1e-150	1e-144	3e-37	8e-40	1e-133	0	0	0	0	0	1e-159	2e-37	1e-177	2e-50	1e-102	3e-11	1e-126	1e-53	8e-45	4e-41	4e-45	1e-35	4e-36
	CNAG_07629	CNAG_07629	2e-07	2e-88	1e-82	2e-68	2e-80	1e-52	5e-81	4e-77	6e-77	7e-76	2e-77	4e-72	8e-80	5e-80	5e-76	1e-81	1e-78	0	1e-112	1e-109	1e-110	1e-105	6e-15	4e-11	1e-112	5e-42	9e-47	-	1e-67	1e-56	5e-21	3e-24	4e-17	-	-			1e-50 ~ 1e-30
	CNAG_04120	CNAG_04120	3e-13	2e-93	2e-87	2e-89	1e-21	1e-94	7e-88	9e-78	3e-53	2e-92	8e-63	9e-86	2e-81	9e-77	1e-75	4e-69	2e-78	0	1e-112	1e-115	1e-111	1e-107	3e-41	5e-14	2e-81	6e-44	1e-53	9e-25	2e-49	6e-31	5e-48	2e-19	4e-24	1e-14	4e-15
	CNAG_03396	CNAG_03396	-	1e-56	1e-56	6e-60	9e-63	1e-61	1e-60	9e-60	2e-56	1e-55	5e-46	2e-60	2e-58	1e-57	4e-35	1e-33	2e-51	0	7e-81	2e-86	8e-69	5e-91	3e-68	9e-16	4e-69	4e-51	1e-29	-	5e-51	4e-14	-	2e-49	1e-21	8e-37	7e-36			1e-30 ~ 1e-10
	CNAG_04782	CNAG_04782	7e-30	8e-65	1e-65	2e-61	2e-62	1e-58	5e-64	5e-64	1e-64	9e-55	3e-60	6e-55	3e-60	3e-60	8e-51	2e-50	5e-28	0	1e-134	1e-134	1e-135	1e-133	6e-75	2e-75	3e-83	-	4e-15	-	-	2e-16	-	-	-	2e-40	2e-39
	CNAG_00316	CNAG_00316	4e-52	5e-54	4e-57	6e-55	1e-45	5e-48	1e-54	5e-51	2e-51	7e-41	2e-52	9e-48	8e-52	7e-56	1e-45	2e-34	1e-44	1e-107	9e-58	9e-70	8e-65	1e-67	3e-54	1e-60	2e-57	4e-58	2e-50	1e-19	3e-58	1e-58	1e-48	2e-43	7e-41	1e-50	1e-46			1e-10 ~
	CNAG_07740	CNAG_07740	1e-07	4e-58	4e-55	2e-53	5e-62	9e-62	5e-62	1e-61	9e-64	8e-50	5e-62	6e-59	3e-59	4e-63	7e-59	9e-51	1e-50	1e-154	7e-07	3e-88	1e-81	2e-89	4e-68	4e-73	1e-71	2e-30	4e-33	-	1e-36	4e-39	-	-	-	-	-
	CNAG_06617	CNAG_06617	9e-19	8e-66	4e-63	-	-	2e-58	1e-64	8e-62	2e-62	3e-59	7e-68	9e-61	1e-64	5e-66	-	-	-	0	1e-152	1e-150	1e-164	1e-154	-	-	1e-133	6e-83	-	-	7e-92	1e-70	5e-54	9e-09	-	-	-
	CNAG_04268	CNAG_04268	6e-40	1e-57	2e-52	2e-60	7e-51	5e-29	7e-63	1e-55	5e-56	2e-61	8e-64	3e-58	5e-60	2e-58	8e-19	2e-29	5e-55	0	1e-104	2e-87	1e-93	1e-112	8e-07	1e-08	1e-83	5e-37	4e-09	2e-12	3e-53	4e-43	2e-13	5e-36	9e-09	3e-37	2e-32
	CNAG_03262	CNAG_03262	5e-22	7e-58	4e-56	8e-57	3e-52	6e-58	3e-59	1e-50	3e-50	5e-50	7e-56	9e-55	8e-52	9e-54	-	1e-43	-	0	2e-75	3e-74	2e-73	9e-75	7e-79	4e-74	8e-71	1e-36	2e-33	-	3e-58	5e-54	7e-37	3e-41	8e-35	8e-37	1e-37
	CNAG_05692	CNAG_05692	-	9e-30	2e-63	2e-56	2e-33	3e-30	3e-55	2e-59	6e-58	4e-11	2e-55	2e-60	3e-56	2e-57	4e-49	2e-43	2e-47	0	4e-81	4e-78	5e-85	2e-63	8e-51	8e-64	1e-72	-	-	-	6e-70	1e-51	-	1e-19	-	2e-24	7e-25
	CNAG_02944	CNAG_02944	9e-33	3e-61	7e-63	5e-76	2e-69	1e-53	3e-68	7e-75	1e-75	1e-26	2e-65	5e-73	1e-71	2e-48	6e-35	6e-30	1e-32	0	1e-133	1e-127	1e-128	1e-140	1e-112	1e-104	1e-73	-	-	-	-	2e-13	3e-10	-	-	-	-
	CNAG_06967	CNAG_06967	3e-35	2e-60	6e-64	2e-65	7e-62	4e-44	6e-64	6e-68	4e-67	2e-26	6e-64	2e-62	1e-62	4e-43	4e-43	7e-32	1e-29	0	1e-135	1e-136	1e-130	1e-140	1e-136	1e-112	6e-77	-	-	-	2e-08	4e-13	6e-10	-	-	8e-11	-
	CNAG_00810	CNAG_00810	6e-43	2e-41	2e-34	3e-53	2e-24	8e-49	2e-53	2e-52	3e-53	8e-52	3e-47	1e-52	4e-48	2e-53	7e-07	-	1e-42	1e-174	1e-67	1e-67	5e-60	3e-64	2e-56	2e-53	3e-51	3e-38	6e-33	3e-08	6e-54	3e-52	3e-38	2e-42	2e-37	2e-12	9e-10
	CNAG_01823	CNAG_01823	1e-24	2e-52	9e-47	2e-55	3e-50	5e-53	1e-53	1e-58	5e-59	3e-49	1e-50	9e-57	4e-53	1e-50	-	3e-46	-	1e-166	2e-74	2e-75	3e-74	5e-72	1e-65	3e-66	1e-64	7e-34	1e-37	-	1e-58	4e-50	5e-34	1e-30	4e-32	4e-35	1e-34
	CNAG_05155	CNAG_05155	3e-20	8e-59	5e-49	2e-41	3e-52	3e-66	3e-64	3e-27	3e-46	1e-30	7e-65	4e-56	2e-60	3e-61	6e-25	4e-30	2e-22	0	1e-39	1e-105	3e-72	1e-100	5e-34	4e-62	6e-80	1e-17	2e-14	-	1e-64	7e-64	4e-33	9e-34	1e-29	2e-19	3e-18
	CNAG_00182	CNAG_00182	3e-25	6e-50	2e-54	6e-44	-	1e-56	4e-48	3e-46	2e-46	1e-53	3e-47	1e-47	4e-45	3e-45	2e-31	3e-27	2e-46	1e-110	2e-73	9e-73	3e-72	4e-71	7e-53	7e-51	2e-50	2e-43	6e-56	-	1e-64	1e-31	1e-55	4e-58	2e-49	1e-56	1e-54
	CNAG_06251	CNAG_06251	7e-07	1e-154	-	1e-150	1e-162	-	5e-47	8e-50	2e-23	-	3e-46	1e-151	1e-130	1e-122	2e-55	-	-	0	1e-171	1e-173	1e-139	1e-162	1e-160	5e-27	1e-115	2e-06	-	-	1e-57	3e-56	3e-29	8e-33	8e-40	-	-
	CNAG_02861	CNAG_02861	-	3e-48	3e-49	1e-50	6e-50	2e-47	1e-51	8e-46	3e-43	1e-47	1e-48	1e-44	5e-44	2e-51	4e-43	3e-39	1e-63	0	1e-80	3e-76	5e-75	3e-78	1e-75	2e-75	1e-66	6e-54	2e-58	-	2e-59	4e-58	-	-	-	-	-
	CNAG_01498	CNAG_01498	-	1e-116	1e-113	-	1e-114	1e-119	1e-125	1e-115	1e-94	7e-09	6e-77	1e-119	1e-115	1e-121	-	-	6e-13	0	3e-12	-	-	-	-	-	5e-07	-	-	-	1e-100	4e-57	4e-42	5e-41	1e-36	-	-
	CNAG_06115	CNAG_06115	2e-07	1e-67	2e-60	-	6e-64	1e-105	1e-104	2e-58	1e-107	-	8e-92	2e-93	-	1e-55	-	-	-	0	1e-55	1e-123	7e-49	2e-53	-	-	8e-45	2e-19	-	-	1e-11	-	-	-	-	-	-
	CNAG_02453	CNAG_02453	6e-48	-	-	-	-	-	-	-	-	-	-	-	-	-	-	-	-	0	0	0	0	0	0	1e-172	0	1e-167	0	-	0	0	-	3e-27	-	1e-129	1e-119
	CNAG_00076	CNAG_00076	-	-	-	-	-	-	8e-44	9e-51	6e-51	-	-	-	9e-39	9e-50	-	-	3e-41	0	6e-83	2e-87	5e-59	1e-83	4e-28	3e-31	1e-50	2e-62	2e-49	-	-	4e-64	-	2e-60	-	3e-53	4e-58
	CNAG_00427	CNAG_00427	1e-16	5e-51	3e-52	9e-48	2e-47	2e-50	2e-50	9e-55	1e-46	6e-50	8e-50	3e-49	3e-50	9e-46	2e-43	3e-45	7e-43	0	9e-63	2e-61	1e-61	3e-63	1e-42	5e-67	3e-66	4e-45	8e-31	-	1e-19	3e-17	2e-35	1e-36	8e-30	1e-12	2e-12
	CNAG_01177	CNAG_01177	2e-27	6e-47	3e-48	1e-46	5e-30	2e-49	4e-48	1e-48	3e-49	1e-50	3e-49	2e-48	3e-48	1e-47	3e-37	4e-41	7e-44	0	4e-82	8e-76	4e-79	3e-40	2e-63	6e-58	3e-70	7e-52	4e-51	4e-19	9e-46	4e-39	6e-37	3e-36	3e-36	2e-29	1e-29
	CNAG_00554	CNAG_00554	2e-16	7e-40	2e-40	5e-39	2e-41	6e-41	2e-40	2e-38	1e-20	1e-36	5e-34	2e-40	1e-33	6e-35	1e-31	1e-34	2e-48	0	2e-96	2e-88	6e-98	4e-86	1e-70	6e-69	1e-79	3e-06	-	-	7e-58	-	6e-27	1e-26	3e-31	-	-
	CNAG_06499	CNAG_06499	4e-18	7e-36	5e-40	1e-23	1e-27	3e-39	8e-31	1e-29	6e-28	2e-38	7e-38	3e-33	2e-33	4e-34	6e-36	8e-30	6e-31	0	3e-64	2e-65	-	6e-18	6e-59	7e-56	4e-65	3e-22	5e-13	5e-15	2e-60	2e-55	2e-25	5e-29	8e-16	9e-33	7e-32
	CNAG_00790	CNAG_00790	1e-17	2e-47	4e-49	1e-25	1e-29	1e-48	7e-48	1e-49	2e-31	2e-48	5e-43	2e-41	3e-38	4e-48	3e-42	1e-39	8e-43	0	7e-81	4e-77	-	4e-17	2e-71	5e-74	7e-72	6e-30	4e-18	1e-15	3e-62	8e-65	3e-33	2e-39	6e-15	9e-40	1e-42
	CNAG_04833	CNAG_04833	5e-30	-	5e-22	6e-27	2e-24	8e-26	6e-26	2e-27	2e-27	3e-25	3e-23	2e-33	3e-17	5e-25	2e-23	5e-09	2e-24	0	1e-74	2e-69	1e-75	1e-86	5e-56	7e-54	2e-56	4e-27	8e-14	-	1e-29	9e-11	9e-27	5e-28	2e-25	7e-26	6e-23
	CNAG_02681	CNAG_02681	3e-18	1e-51	3e-56	5e-36	3e-46	4e-50	8e-49	2e-52	5e-45	8e-22	1e-48	1e-46	9e-52	3e-43	1e-23	6e-19	1e-21	0	4e-51	7e-55	6e-44	1e-58	5e-37	4e-26	5e-46	-	-	-	-	-	3e-07	5e-10	-	-	-
	CNAG_01864	CNAG_01864	2e-08	2e-33	2e-35	1e-36	1e-39	-	-	-	-	-	-	1e-35	-	-	-	-	4e-23	0	3e-85	5e-87	4e-72	3e-52	3e-67	1e-56	3e-98	-	2e-20	-	7e-35	1e-24	-	-	-	-	-
	CNAG_05567	CNAG_05567	-	-	-	-	-	-	-	-	-	-	-	-	-	-	-	-	2e-43	0	2e-82	3e-77	6e-85	3e-88	1e-71	2e-74	1e-70	-	9e-45	-	7e-40	1e-46	-	-	-	2e-21	6e-18
	CNAG_01054	CNAG_01054	9e-30	7e-38	5e-39	5e-44	4e-43	2e-42	8e-43	1e-43	3e-11	5e-40	1e-43	3e-40	4e-44	9e-39	2e-37	3e-48	1e-50	0	1e-56	5e-58	1e-63	6e-56	2e-63	7e-62	6e-08	5e-40	4e-50	2e-23	2e-49	6e-40	2e-38	1e-39	7e-34	1e-35	2e-34
	CNAG_06418	CNAG_06418	9e-13	2e-45	2e-43	2e-35	2e-42	2e-34	5e-34	3e-32	4e-31	1e-35	9e-33	1e-35	2e-35	5e-39	1e-41	1e-27	8e-39	0	2e-95	8e-98	6e-11	9e-97	2e-82	2e-71	6e-66	8e-13	1e-11	-	4e-40	9e-46	3e-06	1e-22	1e-06	4e-17	3e-16
	CNAG_01572	CNAG_01572	3e-10	1e-30	7e-32	1e-33	9e-34	4e-31	1e-37	1e-34	2e-34	2e-29	8e-32	2e-31	8e-38	1e-35	2e-31	6e-28	4e-39	0	2e-86	8e-82	8e-77	4e-81	2e-36	3e-57	4e-66	7e-35	5e-31	1e-27	-	-	2e-26	2e-30	3e-20	-	-
	CNAG_05892	CNAG_05892	-	2e-43	1e-43	6e-48	2e-49	-	2e-49	3e-48	3e-47	8e-09	5e-48	3e-48	6e-51	3e-47	3e-38	2e-36	-	1e-140	3e-54	2e-58	2e-43	6e-57	6e-49	4e-52	7e-55	-	-	-	-	-	-	-	-	3e-07	1e-07
	CNAG_07434	CNAG_07434	-	-	-	-	-	-	-	-	-	-	-	-	-	-	-	-	-	0	5e-73	4e-82	1e-52	7e-82	2e-35	9e-50	3e-53	1e-49	2e-51	-	-	9e-06	6e-40	1e-44	-	1e-37	9e-38
	CNAG_05639	CNAG_05639	5e-15	9e-19	3e-32	4e-08	1e-29	4e-29	4e-28	1e-31	5e-31	9e-29	2e-40	3e-26	5e-30	2e-27	1e-38	1e-29	3e-06	0	1e-69	2e-51	3e-71	3e-33	5e-38	7e-92	2e-59	9e-10	4e-10	-	7e-36	4e-41	5e-12	3e-16	4e-12	4e-12	2e-12
	CNAG_04354	CNAG_04354	8e-20	5e-17	2e-23	3e-22	7e-27	8e-21	4e-32	1e-30	8e-32	2e-14	3e-22	7e-31	2e-28	2e-28	2e-23	4e-25	4e-26	0	5e-62	1e-57	2e-76	2e-62	1e-52	4e-42	6e-40	8e-21	-	5e-06	8e-32	3e-19	4e-10	2e-12	-	-	-
	CNAG_03296	CNAG_03296	6e-42	3e-32	4e-34	2e-27	4e-27	3e-23	6e-27	1e-27	3e-28	6e-32	4e-30	1e-25	1e-30	2e-18	7e-46	2e-48	1e-26	1e-168	-	-	-	-	2e-56	4e-31	6e-62	1e-65	2e-56	-	9e-60	6e-35	-	-	-	2e-49	6e-49
	CNAG_04236	CNAG_04236	2e-21	-	-	-	-	-	-	-	-	-	-	-	-	-	-	-	-	1e-146	8e-67	3e-66	1e-68	3e-64	3e-50	-	8e-63	9e-13	2e-33	-	6e-36	8e-28	2e-22	5e-21	-	2e-26	1e-27
	CNAG_01203	CNAG_01203	1e-12	8e-16	2e-17	1e-12	1e-20	4e-17	1e-12	4e-16	2e-15	4e-16	8e-15	3e-21	3e-17	8e-14	6e-17	4e-14	1e-12	0	3e-77	5e-80	4e-56	4e-82	8e-21	2e-18	1e-40	4e-10	4e-10	-	6e-17	3e-10	6e-16	2e-14	2e-08	8e-13	6e-13
	CNAG_03893	CNAG_03893	1e-11	7e-06	5e-12	2e-06	1e-11	1e-10	7e-10	2e-08	1e-08	2e-11	8e-09	1e-07	7e-09	5e-06	3e-06	4e-11	2e-09	0	6e-79	4e-77	8e-42	3e-67	5e-15	1e-50	3e-51	5e-15	4e-20	-	5e-35	2e-29	2e-14	3e-16	9e-14	1e-13	9e-11
	CNAG_06647	CNAG_06647	7e-17	3e-31	5e-29	5e-32	1e-22	2e-29	2e-22	6e-27	2e-27	3e-27	2e-32	2e-29	1e-29	2e-28	6e-36	1e-30	3e-34	0	1e-76	1e-85	7e-06	1e-82	5e-52	1e-13	4e-32	7e-08	2e-21	-	5e-23	3e-17	3e-12	7e-08	4e-06	6e-26	9e-33
	CNAG_06698	CNAG_06698	3e-07	2e-17	1e-15	-	-	2e-13	7e-15	5e-11	3e-10	1e-14	4e-13	5e-13	1e-11	3e-11	3e-10	8e-15	6e-06	0	2e-67	4e-43	2e-40	1e-75	3e-72	1e-71	1e-22	2e-08	-	-	1e-23	4e-07	3e-09	5e-07	-	2e-08	3e-08
	CNAG_01744	CNAG_01744	-	1e-26	9e-25	-	1e-07	2e-25	1e-28	2e-27	3e-27	5e-28	2e-25	4e-29	2e-31	1e-15	8e-32	3e-27	-	0	3e-51	4e-57	3e-53	1e-51	3e-17	5e-20	1e-45	-	-	-	1e-29	-	4e-09	-	-	1e-06	4e-08
	CNAG_04113	CNAG_04113	-	-	-	-	-	2e-06	-	-	2e-07	-	-	2e-06	-	1e-06	1e-06	3e-06	5e-06	0	6e-57	3e-52	3e-50	7e-54	2e-47	1e-42	9e-51	3e-28	5e-25	-	2e-34	1e-06	9e-08	2e-06	-	2e-06	-
	CNAG_07317	CNAG_07317	2e-24	9e-20	1e-16	3e-17	1e-09	9e-21	7e-18	1e-22	9e-23	4e-17	3e-14	1e-19	7e-17	2e-09	2e-24	9e-21	3e-19	0	3e-61	2e-67	3e-40	6e-68	3e-33	4e-46	7e-45	3e-19	3e-20	4e-08	9e-18	3e-21	1e-25	5e-20	1e-14	7e-20	4e-23
	CNAG_04732	CNAG_04732	1e-06	2e-22	7e-18	-	7e-07	3e-21	1e-22	3e-25	2e-24	1e-22	2e-22	9e-15	5e-24	1e-22	2e-15	3e-15	5e-09	0	6e-54	9e-59	5e-24	3e-58	6e-37	2e-15	7e-43	2e-14	4e-08	-	7e-09	6e-08	3e-07	2e-12	-	1e-15	2e-19
	CNAG_06122	CNAG_06122	-	3e-30	3e-28	8e-08	-	3e-28	3e-29	3e-29	6e-30	1e-31	6e-35	1e-31	2e-31	3e-19	2e-26	1e-25	1e-08	1e-134	5e-51	3e-50	7e-56	2e-53	3e-24	1e-23	3e-49	-	1e-06	-	7e-34	3e-09	2e-09	2e-08	-	1e-11	2e-11
	CNAG_00146	CNAG_00146	-	4e-31	7e-35	-	2e-35	4e-34	6e-39	8e-29	3e-37	2e-31	4e-38	3e-29	4e-33	1e-34	2e-26	2e-29	-	0	2e-66	5e-73	6e-29	2e-22	8e-56	3e-49	5e-45	-	-	-	6e-36	-	-	-	-	9e-10	-
	CNAG_02470	CNAG_02470	2e-06	1e-18	1e-07	2e-17	3e-08	2e-09	4e-13	3e-21	2e-20	3e-15	2e-14	2e-20	2e-20	-	4e-08	-	-	0	2e-66	7e-53	8e-39	8e-54	8e-47	9e-39	-	-	-	-	2e-16	6e-20	-	-	-	-	-
	CNAG_04104	CNAG_04104	-	3e-20	5e-60	-	2e-24	7e-13	1e-16	1e-169	1e-176	6e-14	5e-11	1e-12	2e-11	9e-15	6e-21	-	4e-23	0	2e-21	-	-	-	-	-	1e-17	-	-	-	6e-19	-	2e-23	2e-27	3e-13	-	-
	CNAG_01604	CNAG_01604	-	-	-	-	-	-	-	-	-	-	-	-	-	-	-	5e-06	-	1e-161	-	5e-67	1e-63	-	-	-	7e-24	-	-	-	6e-49	8e-19	5e-37	2e-45	9e-35	-	-
	CNAG_02001	CNAG_02001	1e-31	1e-11	2e-09	3e-11	3e-14	1e-15	2e-13	2e-13	4e-14	2e-16	9e-14	4e-16	3e-16	9e-16	4e-10	3e-12	6e-10	0	4e-43	1e-06	6e-21	1e-19	2e-30	4e-12	2e-13	7e-29	2e-52	6e-06	5e-12	2e-31	1e-18	9e-40	2e-15	3e-16	3e-14
	CNAG_05306	CNAG_05306	1e-06	2e-18	3e-22	4e-16	4e-17	4e-22	8e-22	3e-23	3e-24	4e-19	2e-21	5e-18	5e-20	1e-15	2e-13	1e-10	1e-11	0	5e-22	3e-25	4e-27	1e-31	1e-49	8e-51	9e-10	4e-24	3e-36	-	5e-37	9e-39	2e-18	2e-17	1e-15	6e-20	5e-21
	CNAG_06141	CNAG_06141	4e-41	1e-47	1e-45	5e-45	8e-11	6e-46	1e-46	7e-48	6e-48	6e-47	3e-48	1e-47	4e-47	3e-52	1e-40	3e-38	9e-48	5e-96	5e-48	9e-47	4e-48	1e-49	2e-28	-	2e-41	5e-40	8e-41	2e-16	7e-40	2e-45	7e-38	2e-36	2e-39	1e-43	2e-45
	CNAG_03657	CNAG_03657	3e-07	7e-08	3e-09	3e-06	3e-09	-	3e-06	1e-06	1e-06	4e-06	3e-09	2e-10	5e-09	5e-06	3e-06	7e-14	1e-08	0	2e-30	7e-36	2e-23	8e-40	3e-07	1e-08	4e-55	7e-10	9e-12	-	2e-08	7e-10	4e-13	5e-10	1e-07	6e-13	4e-06
	CNAG_01900	CNAG_01900	2e-13	7e-37	6e-34	1e-34	7e-34	3e-36	1e-35	1e-31	6e-34	2e-30	3e-32	5e-36	1e-33	4e-34	3e-34	2e-25	1e-25	0	5e-56	1e-45	2e-39	1e-45	3e-30	1e-34	1e-49	2e-29	6e-26	-	6e-36	4e-35	1e-23	-	-	7e-22	2e-20
	CNAG_04475	CNAG_04475	-	3e-24	1e-13	-	3e-19	9e-18	8e-16	2e-16	6e-27	1e-20	2e-17	1e-37	9e-12	1e-13	-	-	6e-12	1e-132	-	-	7e-59	-	2e-36	4e-32	3e-36	-	-	-	-	-	-	-	-	4e-15	-
	CNAG_06236	CNAG_06236	-	-	-	-	-	-	-	-	-	-	-	-	-	-	1e-11	1e-13	1e-21	0	6e-60	2e-43	8e-39	2e-40	3e-31	6e-40	1e-47	1e-11	-	-	-	3e-12	-	-	-	-	-
	CNAG_04049	CNAG_04049	3e-10	9e-09	1e-08	2e-08	4e-08	4e-08	7e-10	4e-09	3e-09	1e-09	6e-10	5e-07	6e-09	2e-07	1e-08	7e-12	8e-11	0	9e-09	2e-12	1e-08	4e-10	1e-08	6e-11	2e-08	2e-18	1e-10	7e-08	1e-13	3e-11	4e-11	3e-12	4e-10	4e-13	2e-13
	CNAG_00175	CNAG_00175	4e-14	9e-11	6e-10	5e-11	3e-09	4e-11	7e-10	1e-11	2e-10	1e-11	1e-11	3e-09	2e-13	2e-09	3e-10	2e-10	8e-08	0	2e-11	4e-12	7e-11	3e-10	8e-12	2e-09	3e-20	8e-16	4e-11	-	1e-16	6e-09	2e-12	4e-14	3e-10	2e-11	1e-15
	CNAG_06064	CNAG_06064	2e-18	2e-12	5e-13	5e-14	1e-09	7e-13	9e-13	3e-11	2e-08	7e-18	4e-10	1e-17	6e-10	8e-11	9e-15	5e-15	4e-22	1e-164	2e-25	5e-26	2e-30	1e-28	1e-10	1e-12	7e-15	4e-15	4e-06	-	2e-14	5e-19	2e-21	1e-19	3e-18	7e-16	2e-16
	CNAG_03871	CNAG_03871	9e-09	2e-21	3e-20	6e-25	7e-23	7e-24	3e-22	3e-21	1e-21	4e-20	3e-23	1e-16	3e-22	6e-22	6e-28	2e-24	1e-22	6e-88	6e-24	4e-27	2e-24	1e-25	2e-21	1e-11	5e-20	3e-25	1e-23	-	4e-31	2e-22	3e-16	5e-20	1e-10	9e-13	2e-16
	CNAG_02740	CNAG_02740	4e-13	1e-11	2e-14	7e-14	4e-15	4e-09	6e-20	2e-16	2e-10	3e-10	3e-10	9e-11	6e-17	3e-14	4e-07	8e-08	9e-10	0	5e-36	6e-28	9e-16	1e-30	8e-26	2e-25	1e-34	1e-17	1e-15	-	1e-06	2e-08	2e-10	2e-17	6e-10	4e-13	1e-09
	CNAG_01357	CNAG_01357	1e-06	4e-14	2e-12	4e-16	2e-12	1e-15	6e-09	3e-12	3e-12	1e-15	5e-13	2e-12	6e-10	1e-08	3e-06	6e-10	3e-14	0	1e-33	5e-34	6e-36	1e-17	2e-13	2e-22	2e-15	4e-09	7e-09	-	1e-15	2e-15	1e-07	6e-11	1e-06	4e-09	8e-08
	CNAG_03541	CNAG_03541	2e-20	6e-27	3e-26	7e-25	2e-27	3e-22	1e-24	3e-31	3e-30	1e-28	6e-24	6e-27	2e-30	5e-27	1e-23	7e-24	4e-15	0	5e-34	4e-30	4e-10	2e-35	5e-21	3e-28	8e-29	3e-23	3e-13	-	3e-23	2e-24	1e-22	3e-25	3e-17	2e-19	2e-16
	CNAG_03984	CNAG_03984	2e-17	8e-16	2e-18	2e-16	3e-12	1e-08	8e-18	3e-19	2e-17	4e-16	5e-19	4e-17	6e-14	4e-17	4e-17	2e-10	8e-15	1e-77	7e-34	1e-33	1e-31	1e-34	2e-20	2e-08	1e-17	1e-22	1e-17	8e-07	4e-23	5e-14	1e-06	1e-09	-	3e-09	2e-08
	CNAG_02487	CNAG_02487	5e-26	1e-24	1e-26	1e-30	1e-31	5e-25	8e-31	2e-33	2e-30	3e-21	3e-28	2e-30	3e-25	4e-24	2e-28	4e-18	3e-30	1e-175	7e-47	8e-44	6e-44	8e-41	9e-22	-	5e-41	1e-32	2e-27	-	5e-28	2e-24	1e-20	3e-19	2e-30	1e-20	2e-24
	CNAG_01901	CNAG_01901	5e-12	3e-30	9e-29	6e-24	5e-26	1e-29	1e-29	6e-27	3e-27	3e-28	1e-26	5e-33	3e-28	5e-29	2e-27	1e-24	5e-24	0	5e-33	6e-33	7e-27	3e-30	6e-19	2e-23	4e-32	4e-28	2e-22	-	7e-30	6e-26	4e-21	-	-	2e-16	4e-16
	CNAG_03014	CNAG_03014	1e-22	1e-22	4e-25	6e-25	1e-26	2e-23	1e-24	1e-25	9e-21	4e-25	7e-24	2e-27	1e-21	8e-23	1e-20	6e-20	1e-13	1e-148	5e-11	2e-23	2e-17	3e-24	-	-	1e-32	4e-19	4e-21	-	5e-22	9e-16	-	2e-19	-	9e-12	4e-15
	CNAG_06132	CNAG_06132	-	6e-22	6e-23	1e-08	2e-06	3e-24	1e-23	1e-20	4e-20	3e-24	1e-26	5e-24	3e-23	8e-18	9e-27	2e-24	-	1e-145	6e-35	3e-39	4e-39	5e-38	3e-22	1e-22	2e-36	1e-06	-	-	1e-28	5e-06	3e-09	5e-10	-	2e-10	3e-12
	CNAG_05568	CNAG_05568	6e-10	7e-16	2e-17	8e-18	-	9e-18	4e-18	5e-19	2e-17	1e-19	5e-16	1e-17	1e-16	4e-14	6e-11	9e-12	4e-18	8e-98	1e-31	3e-34	-	6e-38	3e-27	3e-25	4e-39	3e-13	-	-	2e-13	3e-15	2e-10	2e-19	4e-09	-	-
	CNAG_02986	CNAG_02986	1e-18	2e-26	4e-21	1e-32	4e-19	2e-12	2e-38	4e-43	1e-43	2e-27	2e-28	4e-45	2e-35	6e-36	2e-28	2e-29	3e-33	1e-125	1e-44	6e-28	1e-39	2e-44	1e-34	1e-41	5e-41	2e-30	-	-	8e-21	-	-	2e-24	6e-21	-	-
	CNAG_03491	CNAG_03491	-	3e-44	9e-45	-	1e-32	1e-44	3e-45	6e-45	7e-45	2e-45	2e-44	5e-42	2e-44	3e-42	-	-	-	1e-128	2e-47	1e-47	8e-48	1e-46	4e-49	6e-49	7e-33	9e-45	2e-34	-	7e-40	7e-41	5e-30	6e-32	7e-36	2e-35	5e-36
	CNAG_01346	CNAG_01346	9e-10	7e-10	-	1e-11	-	-	2e-08	2e-09	2e-10	-	1e-06	2e-06	1e-10	1e-08	4e-16	5e-14	5e-15	1e-149	3e-14	4e-09	2e-16	1e-07	2e-11	4e-09	5e-15	4e-10	6e-12	-	1e-13	-	7e-07	-	-	1e-12	5e-12
	CNAG_01254	CNAG_01254	7e-26	3e-14	2e-16	5e-16	3e-11	3e-10	2e-17	3e-17	1e-16	2e-21	2e-15	9e-10	2e-16	2e-06	3e-18	1e-19	1e-15	1e-123	-	-	-	-	2e-23	5e-14	5e-31	6e-36	5e-34	-	2e-39	1e-17	-	-	-	8e-23	5e-21
	CNAG_06587	CNAG_06587	4e-24	1e-10	1e-12	8e-14	1e-13	-	3e-14	3e-16	5e-17	5e-10	7e-15	5e-10	8e-15	6e-11	2e-20	5e-20	9e-10	1e-111	-	-	-	-	4e-24	4e-11	3e-19	4e-22	1e-25	-	3e-27	3e-18	-	-	-	3e-25	4e-22
	CNAG_06969	CNAG_06969	2e-10	9e-23	1e-25	-	-	1e-24	3e-28	6e-29	1e-30	7e-24	3e-19	3e-33	4e-21	1e-25	1e-16	6e-12	1e-30	1e-105	1e-39	6e-30	2e-41	2e-33	1e-27	-	1e-30	-	-	-	4e-13	-	-	3e-19	-	2e-13	3e-15
	CNAG_03963	CNAG_03963	1e-31	7e-15	9e-16	7e-13	1e-13	7e-12	1e-15	2e-13	7e-14	8e-20	2e-15	2e-14	8e-15	-	7e-25	2e-24	7e-17	9e-93	-	-	-	-	1e-26	1e-12	1e-38	1e-40	4e-36	-	1e-36	6e-13	-	-	-	3e-24	1e-21
	CNAG_02772	CNAG_02772	4e-15	2e-15	4e-15	2e-14	1e-11	4e-16	3e-16	7e-10	2e-12	7e-15	9e-09	2e-18	-	5e-14	3e-16	2e-14	-	1e-161	1e-21	6e-18	7e-16	8e-19	7e-15	4e-17	7e-07	-	-	-	-	-	-	-	-	1e-08	2e-07
	CNAG_06549	CNAG_06549	-	2e-20	2e-21	-	1e-16	1e-22	2e-12	2e-13	8e-13	3e-23	2e-12	-	3e-13	2e-12	1e-12	9e-14	6e-26	0	2e-30	1e-35	3e-18	2e-36	1e-28	1e-16	4e-30	1e-21	8e-10	-	5e-25	-	-	-	-	-	-
	CNAG_01519	CNAG_01519	2e-17	5e-30	6e-24	-	2e-30	2e-33	1e-35	4e-27	2e-28	1e-28	2e-31	-	2e-35	4e-35	1e-25	-	-	0	2e-28	-	6e-17	-	3e-27	3e-27	2e-33	-	-	-	1e-27	4e-29	-	-	-	4e-18	4e-17
	CNAG_01518	CNAG_01518	1e-14	9e-30	1e-35	5e-33	2e-28	5e-29	1e-32	2e-22	8e-23	7e-30	-	6e-41	-	5e-21	4e-36	1e-25	-	1e-170	5e-45	2e-35	4e-41	5e-48	9e-32	5e-32	1e-23	-	-	-	-	-	-	-	-	3e-06	-
	CNAG_05529	CNAG_05529	-	3e-13	2e-15	7e-11	7e-11	1e-13	8e-14	6e-12	8e-11	5e-11	5e-14	-	7e-14	1e-13	-	-	5e-12	0	4e-23	1e-34	-	3e-17	-	3e-21	1e-11	1e-06	-	-	5e-16	5e-10	-	-	-	-	-
	CNAG_04731	CNAG_04731	-	8e-09	4e-07	-	-	1e-09	1e-07	3e-06	2e-06	2e-10	5e-07	6e-09	2e-07	2e-07	-	-	-	1e-159	9e-35	8e-18	3e-34	3e-28	2e-13	1e-06	1e-19	7e-11	-	-	-	-	-	-	-	2e-12	2e-12
	CNAG_06232	CNAG_06232	-	1e-18	6e-16	5e-22	6e-21	4e-12	6e-27	2e-18	1e-18	9e-23	7e-24	4e-18	1e-21	2e-19	1e-24	4e-26	-	0	2e-36	7e-34	5e-25	6e-36	-	-	1e-26	6e-14	-	-	-	-	-	-	-	-	-
	CNAG_02878	CNAG_02878	2e-10	-	-	3e-06	-	-	3e-06	1e-08	1e-08	-	2e-09	6e-13	3e-11	2e-09	2e-09	2e-12	-	0	1e-21	5e-18	-	7e-12	1e-08	4e-17	7e-21	-	3e-12	-	-	-	-	-	-	6e-06	4e-07
	CNAG_06966	CNAG_06966	-	2e-23	9e-21	3e-29	6e-20	1e-21	6e-36	1e-27	3e-28	8e-20	2e-31	2e-31	5e-29	9e-26	-	-	-	1e-180	5e-21	-	1e-12	-	3e-14	5e-14	1e-09	4e-11	-	-	-	-	-	-	-	-	-
	CNAG_07547	CNAG_07547	5e-06	1e-10	-	2e-11	-	1e-08	3e-17	-	7e-16	1e-07	-	3e-09	3e-11	1e-12	9e-06	-	4e-09	1e-152	4e-22	7e-22	8e-35	2e-36	-	7e-21	6e-27	-	-	-	-	-	-	-	-	-	-
	CNAG_00263	CNAG_00263	4e-07	-	-	-	-	-	-	-	-	-	-	3e-07	-	-	-	-	7e-08	1e-121	1e-29	4e-29	-	8e-06	9e-19	-	-	2e-10	5e-18	-	4e-13	6e-07	3e-07	2e-20	3e-06	8e-10	9e-10
	CNAG_05286	CNAG_05286	7e-09	-	8e-06	-	-	-	1e-06	-	-	-	-	-	-	-	5e-07	-	-	1e-106	2e-21	8e-25	-	1e-20	1e-20	-	-	-	-	-	4e-19	-	-	1e-06	-	3e-07	2e-06
	CNAG_03679	CNAG_03679	-	-	6e-06	-	-	2e-06	1e-08	8e-10	-	-	6e-10	3e-08	-	4e-08	-	-	-	2e-54	-	-	-	-	-	-	-	8e-09	-	-	-	-	2e-07	3e-07	-	5e-07	-
	CNAG_04718	CNAG_04718	-	-	-	-	-	-	-	-	-	-	-	-	-	-	-	-	-	1e-128	3e-27	2e-22	-	2e-25	-	1e-21	-	8e-07	4e-11	-	5e-07	8e-13	-	-	-	8e-06	-
	CNAG_04852	CNAG_04852	3e-09	-	-	-	-	-	-	-	-	-	-	-	-	-	-	-	-	8e-94	-	-	-	-	-	-	-	-	-	-	3e-08	3e-08	-	3e-06	-	-	-

## Sheet: EvalueMatrix
Supplementary Data 2. BLAST matrix analysis of putative phosphatases in Cryptococcus neoformans and other eukaryotes
Species CNAG		Phytophthora infestans		Aspergillus fumigatus		Aspergillus nidulans		Blumeria graminis		Botrytis cinerea		Coccidioides immitis		Colletotrichum graminicola		Fusarium graminearum		Fusarium oxysporum		Histoplasma capsulatum		Magnaporthe oryzae		Mycosphaerella graminicola		Neurospora crassa		Podospora anserina		Candida albicans		Saccharomyces cerevisiae		Schizosaccharomyces pombe		Heterobasidion irregulare		Laccaria bicolor		Phanerochaete chrysosporium		Serpula lacrymans		Melampsora laricis-populina		Puccinia graminis		Ustilago maydis
CNAG_00408	CNAG_00408	PITG_03574	1e-140	EDP49657.1	1e-115	ANID_06391	1e-115	bgh00307_polypeptide	1e-114	BC1G_08696	1e-115	CIMG_09663.2	1e-113	GLRG_05889T0	1e-116	FGSG_09815T0	1e-116	FOXG_08241T0	1e-116	HCEG_09208	1e-115	MGG_06099T0	1e-116	estExt_fgenesh1_pm.C_chr_90155	1e-112	NCU06630T0	1e-118	Pa_6_1940	1e-115	orf19.4378	1e-123	YDR075W	1e-116	SPBC26H8.05c	1e-125	Hetan1.fgenesh2_pm.C_scaffold_4000118	1e-147	estExt_GeneWisePlus_human.C_900011	1e-148	fgenesh1_pg.C_scaffold_27000023	1e-144	estExt_fgenesh1_kg.C_41640	1e-149	e_gw1.8.69.1	1e-143	PGTG_17157	1e-136	UM02445.1	1e-115
CNAG_04796	CNAG_04796	PITG_01957	2e-61	EDP51679.1	0	ANID_08820	0	bghP004315000002001	0	BC1G_02606	0	CIMG_06667.2	0	GLRG_04949T0	0	FGSG_06103T0	0	FOXG_07814T0	0	HCEG_06366	0	MGG_07456T0	0	estExt_fgenesh1_pm.C_chr_80158	0	NCU03804T0	0	Pa_2_11780	0	orf19.6033	1e-177	YML057W	1e-167	SPBP4H10.04	0	Hetan1.estExt_Genewise1Plus.C_100125	0	estExt_GeneWisePlus_human.C_270002	0	e_gww2.5.109.1	0	estExt_fgenesh1_pm.C_300014	0	EuGene.00040064	0	PGTG_14891	1e-139	UM00936.1	0
CNAG_01436	CNAG_01436	PITG_07038	1e-115	EDP49657.1	1e-101	ANID_06391	1e-101	bgh00307_polypeptide	1e-101	BC1G_08696	1e-101	CIMG_09663.2	1e-101	GLRG_05889T0	1e-100	FGSG_09815T0	1e-101	FOXG_08241T0	1e-101	HCEG_09208	1e-101	MGG_06099T0	1e-100	estExt_fgenesh1_pm.C_chr_90155	2e-99	NCU06630T0	1e-101	Pa_6_1940	2e-99	orf19.5200	1e-113	YDL047W	1e-113	SPCC1739.12	1e-120	estExt_Genewise1Plus.C_070264	1e-134	estExt_GeneWisePlus_worm.C_200024	1e-132	gww2.9.351.1	1e-126	estExt_fgenesh1_kg.C_30705	1e-133	estExt_fgenesh1_pm.C_900002	1e-115	PGTG_08882	1e-104	UM02445.1	1e-124
CNAG_02177	CNAG_02177	PITG_06715	1e-151	EDP49657.1	1e-164	ANID_06391	1e-164	bgh00307_polypeptide	1e-162	BC1G_08696	1e-164	CIMG_09663.2	1e-150	GLRG_05889T0	1e-163	FGSG_09815T0	1e-164	FOXG_08241T0	1e-164	HCEG_09208	1e-165	MGG_06099T0	1e-163	estExt_fgenesh1_pm.C_chr_90155	1e-150	NCU06630T0	1e-164	Pa_6_1940	1e-162	orf19.1683	1e-144	YDL188C	1e-142	SPBC16H5.07c	1e-153	estExt_fgenesh1_kg.C_040371	1e-170	eu2.Lbscf0008g01220	1e-170	gww2.4.628.1	1e-171	estExt_fgenesh1_kg.C_70092	1e-171	estExt_fgenesh1_kg.C_190045	1e-170	PGTG_08882	1e-168	UM03957.1	1e-171
CNAG_03673	CNAG_03673	PITG_04681	1e-118	EDP54052.1	1e-154	ANID_03793	1e-158	bgh04164_polypeptide	1e-146	BC1G_15413	1e-118	CIMG_08050.2	1e-156	GLRG_00720T0	1e-155	FGSG_00852T0	1e-155	FOXG_00811T0	1e-156	HCEG_07854	1e-155	MGG_00149T0	1e-152	estExt_Genewise1.C_chr_10987	1e-154	NCU07489T0	1e-156	Pa_1_6920	1e-155	orf19.726	1e-146	YDR436W	1e-149	SPAC57A7.08	1e-158	e_gw1.01.2235.1	1e-166	e_gww1.1.1169.1	1e-166	gwh2.11.172.1	1e-163	e_gw1.63.14.1	1e-165	estExt_fgenesh2_pg.C_60267	1e-166	PGTG_12180	1e-134	UM04827.1	1e-178
CNAG_03706	CNAG_03706	PITG_04681	1e-161	EDP55833.1	1e-173	ANID_00410	1e-172	bgh00305_polypeptide	1e-167	BC1G_15413	1e-173	CIMG_04906.2	1e-174	GLRG_03706T0	1e-175	FGSG_07233T0	1e-174	FOXG_02183T0	1e-174	HCEG_05492	1e-174	MGG_10195T0	1e-174	estExt_Genewise1Plus.C_chr_11441	1e-172	NCU00043T0	1e-174	Pa_7_9720	1e-175	orf19.6285	1e-170	YER133W	1e-164	SPBC776.02c	1e-171	estExt_fgenesh1_kg.C_090109	1e-177	estExt_fgenesh2_pg.C_120038	1e-177	fgenesh1_pm.C_scaffold_7000044	1e-176	fgenesh1_kg.2_&#35;_853_&#35;_5_726_CFOT_CFPN	1e-177	EuGene.00530048	1e-176	PGTG_02370	1e-175	UM03080.1	1e-174
CNAG_02236	CNAG_02236	PITG_03574	3e-91	EDP51874.1	1e-124	ANID_00164	1e-124	bgh00018_polypeptide	1e-124	BC1G_14387	1e-124	CIMG_09141.2	1e-126	GLRG_11350T0	1e-125	FGSG_05281T0	1e-125	FOXG_08426T0	1e-125	HCEG_06644	1e-125	MGG_01690T0	1e-124	estExt_fgenesh1_pm.C_chr_90078	1e-122	NCU06563T0	1e-126	Pa_6_8670	1e-123	orf19.3774	9e-88	YNR032W	1e-102	SPAC22H10.04	1e-111	estExt_Genewise1Plus.C_061005	1e-132	e_gwh1.5.629.1	1e-133	gww2.6.435.1	1e-129	estExt_fgenesh1_kg.C_61384	1e-134	estExt_fgenesh1_pg.C_150043	1e-134	PGTG_08882	2e-87	UM05193.1	1e-133
CNAG_02545	CNAG_02545	PITG_08094	1e-55	EDP52899.1	1e-122	ANID_02968	1e-123	bgh02315_polypeptide	1e-120	BC1G_11823	1e-93	CIMG_07626.2	1e-119	GLRG_01442T0	1e-122	FGSG_00496T0	1e-120	FOXG_00560T0	1e-120	HCEG_04915	1e-119	MGG_15739T0	1e-118	estExt_Genewise1Plus.C_chr_50590	1e-121	NCU00951T0	1e-121	Pa_1_7830	1e-105	orf19.3590	1e-125	YBR011C	1e-118	SPAC23C11.05	1e-119	fgenesh1_kg.01_&#35;_264_&#35;_698_1_CCOZ_CCPA_CCPB_CCPC_EXTA	1e-142	eu2.Lbscf0001g05910	1e-140	e_gww2.13.300.1	1e-138	fgenesh1_kg.21_&#35;_56_&#35;_3433_2_CFOT_CFPN	1e-128	EuGene.00250030	1e-128	PGTG_09457	1e-123	UM06070.1	1e-130
CNAG_02490	CNAG_02490	PITG_13158	1e-107	EDP49712.1	1e-125	ANID_00556	1e-116	bgh05319_polypeptide	1e-111	BC1G_11798	4e-08	CIMG_09803.2	1e-127	GLRG_06287T0	1e-133	FGSG_01699T0	1e-126	FOXG_11026T0	2e-53	HCEG_05980	1e-127	MGG_09555T0	1e-126	estExt_Genewise1Plus.C_chr_90761	1e-129	NCU08730T0	1e-125	Pa_6_11830	1e-119	orf19.6915	1e-98	YMR224C	4e-94	SPAC13C5.07	1e-117	e_gw1.10.251.1	1e-171	e_gww1.7.37.1	0	e_gww2.5.90.1	1e-179	estExt_fgenesh1_pm.C_50383	0	e_gw1.52.7.1	1e-152	PGTG_06908	1e-167	UM04704.1	1e-162
CNAG_02375	CNAG_02375	PITG_07247	5e-87	EDP55169.1	1e-168	ANID_07314	1e-166	bgh00541_polypeptide	1e-157	BC1G_11499	2e-98	CIMG_09460.2	1e-170	GLRG_08274T0	1e-166	FGSG_04280T0	1e-158	FOXG_11341T0	1e-154	HCEG_03043	1e-163	MGG_07091T0	1e-170	e_gw1.9.627.1	1e-159	NCU08689T0	1e-167	Pa_6_2900	1e-166	orf19.5586	1e-145	YNL325C	1e-153	SPAC1093.03	1e-131	e_gw1.05.2372.1	0	estExt_GeneWisePlus_human.C_90249	0	e_gww2.6.76.1	0	e_gw1.14.346.1	0	gw1.44.1.1	1e-146	PGTG_12219	1e-147	UM05858.1	2e-96
CNAG_05617	CNAG_05617	PITG_01451	1e-100	EDP47556.1	1e-161	ANID_06589	1e-162	bghP002773	1e-166	BC1G_08204	1e-156	CIMG_10218.2	1e-163	GLRG_00125T0	1e-171	FGSG_05591T0	1e-162	FOXG_09297T0	1e-160	HCEG_08987	1e-156	MGG_04987T0	1e-164	estExt_Genewise1Plus.C_chr_22204	1e-158	NCU06508T0	1e-158	Pa_7_8290	1e-159	orf19.832	1e-151	YLL031C	1e-128	SPBC27B12.06	1e-121	estExt_Genemark.C_110354	0	gww1.40.85.1	0	e_gwh2.10.31.1	0	e_gw1.9.638.1	0	e_gw1.9.7.1	0	PGTG_00345	1e-102	UM03469.1	1e-142
CNAG_05301	CNAG_05301	PITG_01599	1e-65	EDP54929.1	1e-102	ANID_06341	1e-103	bghP006213	1e-99	BC1G_10382	1e-107	CIMG_05499.2	1e-102	GLRG_02326T0	1e-105	FGSG_13118T0	1e-107	FOXG_02102T0	1e-109	HCEG_05959	1e-102	MGG_06389T0	1e-101	estExt_Genewise1.C_chr_30936	1e-107	NCU00202T0	1e-105	Pa_7_11150	1e-107	orf19.6534.2	3e-90	YLR429W	9e-92	SPAC23C4.02	1e-103	estExt_Genemark.C_080040	1e-146	gww1.14.16.1	1e-131	e_gwh2.3.143.1	1e-148	estExt_fgenesh1_pg.C_100292	1e-140	estExt_Genewise1Plus.C_320013	1e-109	PGTG_05497	1e-106	UM04417.1	1e-133
CNAG_06080	CNAG_06080	PITG_08184	8e-72	EDP50183.1	1e-129	ANID_03841	1e-132	bgh00540_polypeptide	1e-120	BC1G_05918	1e-134	CIMG_08787.2	1e-130	GLRG_00769T0	1e-127	FGSG_00688T0	1e-124	FOXG_01012T0	1e-125	HCEG_00478	1e-136	MGG_11279T0	1e-123	estExt_Genewise1.C_chr_41245	1e-128	NCU00896T0	1e-126	Pa_1_1550	1e-125	orf19.4865	1e-101	YKL212W	1e-110	SPBC19F5.03	1e-110	estExt_Genewise1.C_012706	1e-156	e_gww1.1.1090.1	1e-161	e_gwh2.11.95.1	1e-148	estExt_Genewise1Plus.C_30573	1e-169	estExt_fgenesh1_pg.C_790019	1e-120	PGTG_09905	1e-124	UM00176.1	1e-170
CNAG_01412	CNAG_01412	PITG_08460	4e-31	EDP56696.1	1e-86	ANID_00802	5e-85	bgh00360_polypeptide	1e-84	BC1G_13009	9e-84	CIMG_03243.2	2e-82	GLRG_00615T0	1e-84	FGSG_00866T0	7e-80	FOXG_00828T0	7e-80	HCEG_03480	4e-83	MGG_01311T0	4e-82	e_gw1.4.87.1	6e-77	NCU03137T0	9e-82	Pa_1_11530	4e-81	orf19.1462	2e-72	YMR165C	2e-78	SPAC1952.13	6e-89	Hetan1.e_gw1.4.94.1	1e-125	e_gwh1.4.90.1	1e-104	e_gww2.2.154.1	1e-134	estExt_fgenesh1_pg.C_40383	1e-165	EuGene.00270061	1e-137	PGTG_12070	3e-93	UM03463.1	6e-92
CNAG_02161	CNAG_02161	PITG_03590	9e-70	EDP53200.1	1e-100	ANID_05797	1e-129	bgh05754_mRNA_polypeptide	6e-95	BC1G_02335	1e-173	CIMG_08492.2	1e-103	GLRG_05864T0	4e-94	FGSG_05079T0	1e-86	FOXG_08607T0	1e-85	HCEG_04703	1e-100	MGG_06039T0	2e-88	e_gw1.3.26.1	1e-100	NCU07010T0	4e-92	Pa_1_23720	1e-88	orf19.980	8e-53	YLR410W	1e-114	SPCC1672.06c	1e-116	estExt_Genewise1Plus.C_031115	1e-143	gwh1.4.49.1	1e-153	gwh2.2.27.1	1e-148	estExt_fgenesh1_pg.C_220051	1e-150	estExt_Genewise1.C_280041	1e-117	PGTG_16047	1e-115	UM06407.1	1e-123
CNAG_04221	CNAG_04221	PITG_09923	4e-89	EDP48421.1	1e-122	ANID_10844	1e-119	bgh00515_polypeptide	1e-126	BC1G_15078	1e-123	CIMG_05445.2	1e-119	GLRG_08148T0	1e-129	FGSG_04343T0	1e-128	FOXG_13893T0	1e-128	HCEG_05906	1e-121	MGG_06524T0	1e-130	estExt_fgenesh1_pg.C_chr_10564	1e-131	NCU09347T0	1e-129	Pa_3_11390	1e-131	orf19.6423	2e-82	YJL155C	1e-122	SPAC732.02c	6e-92	Hetan1.estExt_Genewise1.C_21252	0	e_gww1.54.11.1	0	e_gwh2.1.264.1	0	e_gw1.6.1485.1	0	fgenesh1_pm.C_scaffold_7000067	1e-162	PGTG_01181	1e-174	UM02633.1	1e-119
CNAG_00390	CNAG_00390	PITG_18372	1e-65	EDP55899.1	1e-138	ANID_12322	1e-137	bgh00553_polypeptide	1e-125	BC1G_10190	1e-122	CIMG_03902.2	1e-138	GLRG_03631T0	1e-118	FGSG_05432T0	1e-120	FOXG_09466T0	1e-122	HCEG_00401	1e-136	MGG_16443T0	1e-127	gw1.1.2174.1	1e-107	NCU11185T0	1e-127	Pa_7_6700	1e-125	orf19.4744	7e-94	YJR110W	1e-107	SPAC19A8.03	1e-120	estExt_Genemark.C_020917	0	gww1.2.248.1	0	gww2.1.348.1	0	estExt_Genewise1.C_120420	0	e_gw1.70.9.1	1e-136	PGTG_11730	1e-136	UM05646.1	1e-160
CNAG_00057	CNAG_00057	PITG_02038	3e-89	EDP50497.1	7e-99	ANID_05604	3e-95	bgh02549_polypeptide	1e-94	BC1G_08819	1e-104	CIMG_01546.2	3e-94	GLRG_08758T0	1e-101	FGSG_09280T0	5e-99	FOXG_05961T0	1e-97	HCEG_08421	2e-95	MGG_08895T0	1e-100	estExt_fgenesh1_kg.C_chr_30379	7e-86	NCU04797T0	7e-95	Pa_4_9360	1e-96	orf19.6178	1e-96	YLR377C	2e-99	SPBC1198.14c	4e-95	fgenesh1_pm.02_&#35;_779	1e-145	estExt_GeneWisePlus_worm.C_200141	1e-149	e_gwh2.1.732.1	1e-153	estExt_fgenesh1_kg.C_310020	1e-153	estExt_fgenesh1_kg.C_440010	1e-136	PGTG_04973	1e-134	UM02703.1	1e-141
CNAG_03222	CNAG_03222	PITG_14566	1e-66	EDP49612.1	7e-66	ANID_02457	2e-78	bgh06764_mRNA_polypeptide	9e-69	BC1G_04302	4e-66	CIMG_09715.2	3e-76	GLRG_10330T0	1e-80	FGSG_00302T0	6e-64	FOXG_00766T0	9e-59	HCEG_06072	4e-59	MGG_03897T0	2e-82	estExt_Genewise1.C_chr_90357	9e-63	NCU03409T0	6e-87	Pa_6_4020	7e-83	orf19.3506	9e-59	YKL149C	5e-52	SPAC17A5.02c	2e-66	estExt_Genemark.C_020023	2e-75	gww1.4.163.1	6e-82	e_gww2.3.230.1	1e-87	estExt_fgenesh1_kg.C_71318	6e-89	e_gw1.28.30.1	8e-77	PGTG_13459	2e-80	UM01011.1	7e-81
CNAG_01877	CNAG_01877	PITG_19993	1e-167	EDP53548.1	1e-177	ANID_05566	0	bgh01158_polypeptide	0	BC1G_03578	0	CIMG_09582.2	0	GLRG_10853T0	0	FGSG_10358T0	1e-166	FOXG_03059T0	1e-136	HCEG_03297	1e-123	MGG_00919T0	0	estExt_Genewise1Plus.C_chr_90454	0	NCU02325T0	0	Pa_2_6240	1e-156	orf19.4813	0	YMR217W	0	SPAP7G5.02c	0	estExt_fgenesh1_pg.C_040550	0	estExt_GeneWisePlus_worm.C_100286	0	e_gww2.4.172.1	0	estExt_Genewise1.C_70079	0	estExt_fgenesh2_pg.C_320044	0	PGTG_09837	0	UM04050.1	0
CNAG_06065	CNAG_06065	PITG_08184	6e-54	EDP56822.1	1e-94	ANID_00925	1e-98	bghP003447	1e-105	BC1G_08464	6e-99	CIMG_03071.2	9e-96	GLRG_07515T0	1e-112	FGSG_10000T0	1e-110	FOXG_05352T0	1e-107	HCEG_03377	1e-102	MGG_02468T0	1e-110	estExt_Genewise1Plus.C_chr_22027	3e-98	NCU01330T0	1e-106	Pa_2_2960	9e-98	orf19.7052	3e-49	YKL212W	5e-54	SPBC19F5.03	4e-59	estExt_Genewise1Plus.C_022194	1e-172	eu2.Lbscf0002g08710	1e-162	e_gwh2.11.95.1	4e-56	estExt_Genewise1Plus.C_120365	1e-174	EuGene.00010497	1e-122	PGTG_01196	5e-98	UM02018.1	3e-77
CNAG_01496	CNAG_01496	PITG_03608	1e-100	EDP51420.1	1e-129	ANID_10281	1e-126	bgh00314_polypeptide	1e-129	BC1G_15048	1e-128	CIMG_05994.2	1e-128	GLRG_03238T0	1e-135	FGSG_07395T0	1e-134	FOXG_01509T0	1e-134	HCEG_08130	1e-123	MGG_06941T0	1e-136	estExt_fgenesh1_pm.C_chr_100117	1e-89	NCU01433T0	1e-131	Pa_2_5540	1e-131	orf19.1673	1e-89	YGR123C	6e-83	SPBC3F6.01c	1e-127	estExt_fgenesh1_pm.C_060316	1e-167	eu2.Lbscf0008g01220	2e-40	e_gwh2.6.222.1	1e-145	estExt_fgenesh1_kg.C_60485	1e-127	fgenesh1_pg.C_scaffold_36000122	1e-139	PGTG_00016	1e-141	UM05285.1	1e-132
CNAG_03190	CNAG_03190	PITG_01614	2e-48	EDP50630.1	1e-111	ANID_03602	1e-129	bgh02361_polypeptide	1e-115	BC1G_08421	1e-115	CIMG_00602.2	1e-138	GLRG_01132T0	1e-128	FGSG_02043T0	1e-121	FOXG_04379T0	1e-119	HCEG_00708	1e-143	MGG_13020T0	1e-114	estExt_Genewise1.C_chr_110610	1e-125	NCU07779T0	1e-123	Pa_2_4080	1e-113	orf19.5101	1e-119	YAL021C	1e-107	SPCC31H12.08c	1e-152	e_gw1.06.1654.1	1e-170	gww1.5.109.1	1e-161	e_gww2.6.136.1	1e-169	estExt_Genewise1Plus.C_61375	1e-168	estExt_Genewise1Plus.C_20040	1e-149	PGTG_16274	1e-139	UM03130.1	1e-172
CNAG_03765	CNAG_03765	PITG_20927	6e-99	EDP53165.1	1e-159	ANID_03441	1e-156	bgh00497_polypeptide	1e-151	BC1G_05466	1e-146	CIMG_02047.2	1e-155	GLRG_01775T0	1e-155	FGSG_07926T0	1e-156	FOXG_03746T0	1e-157	HCEG_02101	1e-156	MGG_03441T0	1e-151	estExt_fgenesh1_pg.C_chr_60054	1e-156	NCU05041T0	1e-156	Pa_5_7260	1e-153	orf19.3038	1e-150	YDR074W	1e-132	SPAC19G12.15c	1e-129	Hetan1.fgenesh2_pm.C_scaffold_12000072	0	eu2.Lbscf0032g00660	0	e_gww2.7.35.1	0	estExt_Genewise1Plus.C_21383	0	gw1.5.20.1	0	PGTG_13607	1e-172	UM03245.1	0
CNAG_04224	CNAG_04224	PITG_11237	1e-53	EDP55817.1	3e-67	ANID_10077	5e-74	bgh03638_polypeptide	4e-33	BC1G_12472	8e-74	CIMG_04918.2	3e-71	GLRG_00543T0	1e-71	FGSG_01527T0	2e-70	FOXG_11186T0	4e-71	HCEG_05514	3e-70	MGG_03646T0	4e-70	estExt_fgenesh1_kg.C_chr_30119	3e-67	NCU08380T0	4e-68	Pa_1_3870	1e-71	orf19.5406	1e-68	YLL010C	1e-69	SPAC2F7.02c	1e-68	Hetan1.estExt_fgenesh3_kg.C_30156	8e-90	e_gww1.5.372.1	4e-83	e_gwh2.6.456.1	4e-79	estExt_fgenesh1_kg.C_60950	4e-90	e_gw1.49.76.1	5e-72	PGTG_14050	5e-96	UM05720.1	1e-101
CNAG_03052	CNAG_03052	PITG_10938	6e-47	EDP56164.1	7e-88	ANID_01358	3e-88	bgh00423_polypeptide	7e-17	BC1G_16333	5e-62	CIMG_07139.2	3e-86	GLRG_04244T0	8e-93	FGSG_10239T0	1e-88	FOXG_05154T0	4e-90	HCEG_08029	2e-88	MGG_01351T0	1e-91	estExt_fgenesh1_kg.C_chr_120062	2e-86	NCU04600T0	2e-92	Pa_2_280	4e-94	orf19.2538	3e-72	YER089C	2e-66	SPCC1223.11	9e-84	estExt_fgenesh1_kg.C_050182	6e-98	fgenesh3_pg.C_scaffold_3000433	1e-101	gww2.12.144.1	5e-84	estExt_fgenesh1_kg.C_80938	1e-104	EuGene.00800038	3e-95	PGTG_12355	1e-77	UM04320.1	2e-96
CNAG_01532	CNAG_01532	PITG_08184	2e-44	EDP48208.1	1e-157	ANID_08288	1e-159	bgh06800_mRNA_polypeptide	1e-165	BC1G_00420	1e-150	CIMG_07466.2	1e-157	GLRG_04506T0	1e-176	FGSG_01243T0	1e-175	FOXG_00144T0	1e-178	HCEG_09338	1e-170	MGG_04549T0	1e-171	estExt_Genewise1Plus.C_chr_70950	1e-174	NCU03298T0	1e-176	Pa_1_1550	2e-42	orf19.7052	1e-137	YOR109W	1e-155	SPBC2G2.02	1e-164	estExt_Genewise1Plus.C_030431	0	estExt_GeneWisePlus_human.C_40560	0	e_gwh2.2.37.1	0	estExt_fgenesh1_pm.C_40617	0	e_gw1.43.27.1	3e-81	PGTG_10281	2e-88	UM02595.1	0
CNAG_03949	CNAG_03949	PITG_21594	1e-41	EDP47193.1	5e-67	ANID_02970	1e-54	bgh04564_polypeptide	4e-55	BC1G_15715	4e-57	CIMG_07616.2	2e-53	GLRG_02373T0	1e-58	FGSG_06718T0	8e-58	FOXG_02218T0	5e-56	HCEG_04909	8e-57	MGG_10149T0	4e-54	estExt_Genewise1Plus.C_chr_11450	2e-59	NCU00088T0	7e-63	Pa_7_9180	2e-60	orf19.4444	1e-58	YDL236W	5e-52	SPBC15D4.15	4e-71	estExt_Genewise1Plus.C_101242	1e-79	estExt_GeneWisePlus_worm.C_290072	1e-79	e_gwh2.5.372.1	4e-86	estExt_fgenesh1_kg.C_51147	9e-80	estExt_Genewise1Plus.C_60132	5e-79	PGTG_16496	3e-83	UM04979.1	4e-75
CNAG_03957	CNAG_03957	PITG_21594	1e-41	EDP47193.1	5e-67	ANID_02970	1e-53	bgh04564_polypeptide	4e-53	BC1G_15715	4e-59	CIMG_07616.2	1e-52	GLRG_02373T0	4e-57	FGSG_06718T0	5e-61	FOXG_02218T0	1e-59	HCEG_04909	8e-55	MGG_10149T0	3e-58	estExt_Genewise1Plus.C_chr_11450	2e-58	NCU00088T0	1e-59	Pa_7_9180	2e-59	orf19.4444	9e-56	YDL236W	1e-51	SPBC15D4.15	1e-73	estExt_Genewise1Plus.C_101242	2e-80	estExt_GeneWisePlus_worm.C_290072	3e-76	e_gwh2.5.372.1	3e-87	estExt_fgenesh1_kg.C_40782	1e-81	estExt_Genewise1Plus.C_60132	4e-84	PGTG_16496	7e-88	UM04979.1	1e-78
CNAG_07354	CNAG_07354	None		EDP49475.1	6e-67	ANID_01769	4e-69	bgh02030_polypeptide	9e-70	BC1G_04286	2e-64	CIMG_01322.2	4e-67	GLRG_08788T0	1e-70	FGSG_09532T0	3e-72	FOXG_06230T0	4e-73	HCEG_08543	2e-68	MGG_04311T0	1e-74	estExt_Genewise1Plus.C_chr_11403	1e-73	NCU04069T0	8e-75	Pa_4_7120	8e-72	orf19.105	2e-64	YOL064C	9e-58	SPCC1753.04	4e-69	estExt_Genemark.C_110072	1e-92	estExt_GeneWisePlus_worm.C_420035	2e-89	gww2.19.93.1	2e-84	fgenesh1_pg.9_&#35;_191	8e-86	fgenesh1_pm.C_scaffold_1000095	6e-65	PGTG_08711	1e-59	UM01664.1	4e-87
CNAG_00265	CNAG_00265	PITG_16665	5e-43	EDP49688.1	2e-69	ANID_00579	6e-69	bgh00489_polypeptide	4e-68	BC1G_11480	5e-70	CIMG_00236.2	3e-70	GLRG_05729T0	2e-73	FGSG_09722T0	2e-71	FOXG_08344T0	2e-71	HCEG_06907	8e-69	MGG_07125T0	3e-69	estExt_Genewise1.C_chr_90613	6e-75	NCU07719T0	2e-66	Pa_6_3020	3e-71	orf19.2775	2e-62	YPL117C	2e-65	SPBC106.15	7e-67	Hetan1.estExt_Genewise1.C_11196	8e-83	estExt_fgenesh2_pg.C_10065	4e-85	e_gww2.11.362.1	1e-85	estExt_fgenesh1_kg.C_71395	1e-81	estExt_fgenesh1_kg.C_60041	6e-73	PGTG_16470	9e-75	UM04838.1	3e-76
CNAG_03078	CNAG_03078	None		EDP54980.1	2e-77	ANID_07550	5e-80	bgh03958_polypeptide	1e-81	BC1G_08852	1e-70	CIMG_02387.2	3e-81	GLRG_02484T0	3e-77	FGSG_08539T0	3e-79	FOXG_03348T0	8e-80	HCEG_00064	2e-81	MGG_12630T0	3e-81	estExt_Genewise1Plus.C_chr_12643	4e-80	NCU00632T0	1e-81	Pa_1_14330	2e-78	orf19.4409	3e-64	YCR026C	2e-51	SPBC725.05c	1e-72	e_gw1.05.1837.1	1e-111	None		gww2.8.151.1	1e-108	estExt_Genewise1Plus.C_81327	1e-111	estExt_Genewise1Plus.C_10215	1e-101	PGTG_10963	1e-102	UM02531.1	1e-100
CNAG_07372	CNAG_07372	PITG_09923	4e-50	EDP47474.1	3e-84	ANID_10824	1e-75	bgh00091_polypeptide	3e-66	BC1G_12359	7e-73	CIMG_05445.2	2e-54	GLRG_03052T0	2e-78	FGSG_07330T0	8e-63	FOXG_01574T0	9e-74	HCEG_07523	7e-72	MGG_08636T0	2e-76	e_gw1.10.610.1	2e-88	NCU01178T0	2e-80	Pa_2_10590	3e-71	orf19.3689	7e-63	YLR345W	5e-61	SPAC222.13c	4e-42	estExt_fgenesh1_kg.C_090166	1e-148	e_gwh1.12.246.1	1e-151	gww2.7.226.1	1e-135	estExt_fgenesh1_kg.C_240068	1e-146	estExt_Genewise1.C_450022	1e-126	PGTG_04144	1e-130	UM01015.1	1e-118
CNAG_03202	CNAG_03202	PITG_11816	4e-29	EDP49421.1	0	ANID_03913	0	bghP005516	0	BC1G_02865	0	CIMG_01098.2	0	GLRG_01702T0	0	FGSG_01234T0	0	FOXG_00154T0	0	HCEG_05689	1e-135	MGG_09898T0	0	fgenesh1_pm.C_chr_6000338	0	NCU08377T0	0	Pa_1_3040	0	orf19.5148	0	YJL005W	0	SPBC19C7.03	1e-173	Hetan1.EuGene3001146	0	estExt_Genewise1_human.C_50532	0	e_gwh2.21.2.1	0	estExt_fgenesh1_pg.C_60581	0	gw1.15.2.1	0	PGTG_18866	0	UM05232.1	0
CNAG_00533	CNAG_00533	PITG_05927	4e-34	EDP54003.1	5e-67	ANID_04490	6e-69	bgh06732_mRNA_polypeptide	9e-61	BC1G_01906	5e-65	CIMG_04526.2	8e-61	GLRG_08593T0	1e-66	FGSG_09359T0	4e-74	FOXG_05846T0	4e-65	HCEG_05174	8e-64	MGG_04219T0	1e-71	e_gw1.1.2628.1	1e-59	NCU02943T0	3e-74	Pa_1_740	3e-76	orf19.680	7e-62	YPL063W	4e-58	SPBC17A3.01c	2e-74	Hetan1.estExt_fgenesh2_pm.C_140163	3e-95	gww1.22.95.1	2e-53	fgenesh1_pg.C_scaffold_4000355	1e-100	estExt_fgenesh1_kg.C_50156	1e-103	estExt_Genewise1Plus.C_130085	5e-89	PGTG_20300	1e-82	UM01344.1	1e-85
CNAG_07692	CNAG_07692	None		EDP51837.1	1e-77	ANID_00210	2e-76	bgh01943_polypeptide	5e-69	BC1G_03166	2e-75	CIMG_00679.2	1e-78	GLRG_08290T0	3e-72	FGSG_04270T0	2e-77	FOXG_11355T0	5e-78	HCEG_06697	3e-69	MGG_07077T0	2e-81	estExt_fgenesh1_pm.C_chr_90111	1e-80	NCU08027T0	2e-78	Pa_6_2100	2e-79	orf19.2915	3e-72	YER005W	6e-69	SPCC11E10.05c	5e-63	Hetan1.estExt_Genewise1Plus.C_20228	1e-116	e_gwh1.35.119.1	1e-113	gww2.1.269.1	1e-113	estExt_Genewise1Plus.C_120688	1e-114	estExt_Genewise1Plus.C_190124	3e-99	PGTG_08877	1e-109	UM00987.1	1e-104
CNAG_05080	CNAG_05080	None		EDP52774.1	1e-166	ANID_05011	1e-168	bgh03845_polypeptide	1e-155	BC1G_15254	1e-106	CIMG_01934.2	1e-172	GLRG_05482T0	1e-167	FGSG_06069T0	1e-170	FOXG_07778T0	1e-127	HCEG_01639	1e-170	MGG_03376T0	1e-171	estExt_Genewise1Plus.C_chr_110845	1e-172	NCU05895T0	1e-170	Pa_5_2230	1e-127	orf19.3225	1e-162	YCR017C	1e-142	SPAC589.12	1e-161	estExt_Genemark.C_040372	0	gww1.11.363.1	0	gwh2.7.41.1	0	e_gw1.7.15.1	0	e_gw1.73.1.1	1e-157	PGTG_06124	1e-100	UM02932.1	1e-121
CNAG_03996	CNAG_03996	None		EDP56451.1	1e-111	ANID_01082	1e-111	bgh00421_polypeptide	1e-111	BC1G_06184	1e-111	CIMG_09004.2	1e-114	GLRG_03185T0	1e-114	FGSG_05143T0	1e-111	FOXG_11355T0	2e-32	HCEG_02140	1e-109	MGG_08146T0	1e-116	estExt_Genewise1Plus.C_chr_100162	1e-113	NCU03713T0	1e-110	Pa_2_3460	1e-107	orf19.7394	1e-101	YEL042W	5e-90	SPAC824.08	1e-104	estExt_Genemark.C_050116	1e-156	gwh1.5.127.1	1e-141	e_gww2.8.102.1	1e-139	estExt_fgenesh1_kg.C_170240	1e-146	estExt_Genewise1.C_10217	1e-107	PGTG_10983	1e-105	UM00548.1	1e-125
CNAG_04453	CNAG_04453	None		EDP52752.1	2e-75	ANID_04991	1e-73	bgh00434_polypeptide	4e-82	BC1G_15253	5e-78	CIMG_03953.2	1e-76	GLRG_06703T0	1e-73	FGSG_00338T0	8e-72	FOXG_00724T0	9e-67	HCEG_01621	6e-73	None		estExt_fgenesh1_pg.C_chr_60373	5e-79	NCU02282T0	2e-70	Pa_5_9320	2e-71	orf19.1945	4e-80	YKL004W	4e-78	SPAC3H8.06	1e-77	estExt_Genemark.C_110288	1e-108	gwh1.42.18.1	1e-108	gww2.10.170.1	1e-102	estExt_fgenesh1_pm.C_90232	1e-107	estExt_Genewise1Plus.C_730030	1e-104	PGTG_15186	2e-75	UM01613.1	8e-92
CNAG_06900	CNAG_06900	None		EDP52814.1	1e-174	ANID_03059	1e-177	bgh00008_polypeptide	1e-155	BC1G_11392	1e-159	CIMG_01887.2	1e-171	GLRG_02015T0	1e-160	FGSG_06055T0	1e-149	FOXG_07760T0	1e-149	HCEG_01687	1e-169	MGG_00901T0	1e-165	estExt_Genewise1Plus.C_chr_110357	1e-161	NCU02252T0	1e-163	Pa_5_9150	1e-166	None		None		None		Hetan1.estExt_Genewise1.C_10025	0	estExt_fgenesh2_pm.C_120038	0	fgenesh1_pg.C_scaffold_7000083	0	Genemark.10555_g	0	None		None		None
CNAG_01314	CNAG_01314	None		EDP53211.1	3e-73	ANID_09402	1e-76	bgh01295_polypeptide	3e-79	BC1G_08784	1e-78	CIMG_03304.2	2e-81	GLRG_11943T0	1e-78	FGSG_00259T0	2e-77	FOXG_01202T0	2e-82	HCEG_04675	7e-77	MGG_02819T0	3e-77	estExt_Genewise1Plus.C_chr_30017	1e-78	NCU00665T0	2e-76	Pa_1_12940	4e-81	orf19.5342	3e-77	YHR202W	6e-58	SPBPB2B2.06c	8e-76	estExt_Genemark.C_140073	1e-116	fgenesh3_pg.C_scaffold_73000002	1e-117	e_gwh2.16.175.1	1e-122	estExt_fgenesh1_pm.C_50038	1e-118	e_gw1.2.87.1	1e-111	PGTG_16230	2e-94	UM03076.1	1e-106
CNAG_00498	CNAG_00498	PITG_18578	5e-52	EDP52527.1	7e-65	ANID_05057	8e-64	bgh01664_polypeptide	5e-69	BC1G_12944	2e-68	CIMG_09628.2	2e-63	GLRG_04485T0	2e-68	FGSG_00543T0	3e-69	FOXG_00512T0	7e-68	HCEG_09194	4e-43	MGG_04637T0	2e-69	fgenesh1_pm.C_chr_1000617	1e-67	NCU03246T0	8e-67	Pa_1_2780	2e-66	orf19.4192	1e-61	YFR028C	3e-64	SPAC1782.09c	4e-66	estExt_Genewise1.C_032081	2e-94	e_gwh1.41.114.1	4e-87	e_gww2.2.363.1	9e-86	gw1.4.643.1	2e-84	e_gw1.19.57.1	2e-70	PGTG_13987	1e-39	UM06187.1	5e-80
CNAG_00500	CNAG_00500	PITG_02576	6e-30	EDP52071.1	9e-66	ANID_06892	4e-81	bgh00423_polypeptide	4e-52	BC1G_01996	8e-81	CIMG_09373.2	3e-57	GLRG_00440T0	6e-82	FGSG_04111T0	4e-55	FOXG_11525T0	2e-55	HCEG_03606	1e-81	MGG_05207T0	2e-55	estExt_Genewise1Plus.C_chr_20564	2e-81	NCU00434T0	7e-77	Pa_7_6380	5e-54	orf19.4785	3e-40	YDL006W	4e-43	SPCC4F11.02	5e-46	fgenesh1_pg.06_&#35;_346	7e-88	gww1.5.286.1	3e-98	e_gww2.6.404.1	2e-59	fgenesh1_pg.6_&#35;_433	1e-108	e_gw1.4.118.1	6e-62	PGTG_06872	6e-64	UM01391.1	1e-112
CNAG_02109	CNAG_02109	PITG_12914	9e-46	EDP51065.1	1e-153	ANID_08053	1e-153	bghP001886	1e-135	BC1G_02450	1e-135	CIMG_06419.2	1e-148	GLRG_04889T0	1e-154	FGSG_05891T0	1e-150	FOXG_07620T0	1e-134	HCEG_06086	1e-135	MGG_12131T0	1e-153	estExt_Genewise1Plus.C_chr_80751	1e-145	NCU03792T0	1e-150	Pa_2_11840	1e-144	orf19.1373	3e-37	YNL106C	8e-40	SPAC9G1.10c	1e-133	estExt_Genewise1.C_032712	0	estExt_fgenesh2_pg.C_480102	0	e_gwh2.2.32.1	0	estExt_Genewise1Plus.C_40005	0	estExt_fgenesh2_pg.C_490102	1e-159	PGTG_10281	2e-37	UM03980.1	1e-177
CNAG_07629	CNAG_07629	PITG_02683	2e-07	EDP56382.1	2e-88	ANID_01148	1e-82	bgh03300_polypeptide	2e-68	BC1G_03379	2e-80	CIMG_06983.2	1e-52	GLRG_03906T0	5e-81	FGSG_01150T0	4e-77	FOXG_00241T0	6e-77	HCEG_02593	7e-76	MGG_04825T0	2e-77	estExt_Genewise1.C_chr_13400	4e-72	NCU02996T0	8e-80	Pa_1_18700	5e-80	orf19.7016	5e-76	YDR452W	1e-81	SPBC713.07c	1e-78	Hetan1.fgenesh2_pm.C_scaffold_4000245	1e-112	eu2.Lbscf0004g07560	1e-109	fgenesh1_pg.C_scaffold_2000773	1e-110	e_gw1.4.1283.1	1e-105	estExt_fgenesh2_pg.C_20458	6e-15	PGTG_15615	4e-11	UM00882.1	1e-112
CNAG_04120	CNAG_04120	PITG_03959	3e-13	EDP52610.1	2e-93	ANID_02902	2e-87	bghP001669000002001	2e-89	BC1G_16276	1e-21	CIMG_03686.2	1e-94	GLRG_01746T0	7e-88	FGSG_07853T0	9e-78	FOXG_04071T0	3e-53	HCEG_00221	2e-92	MGG_03485T0	8e-63	e_gw1.6.791.1	9e-86	NCU11408T0	2e-81	Pa_5_6570	9e-77	orf19.6742	1e-75	YMR277W	4e-69	SPAC19B12.05c	2e-78	estExt_fgenesh1_pm.C_010256	1e-112	eu2.Lbscf0001g08030	1e-115	fgenesh1_pg.C_scaffold_13000263	1e-111	estExt_Genewise1Plus.C_30222	1e-107	estExt_fgenesh2_pg.C_100027	3e-41	PGTG_03464	5e-14	UM00568.1	2e-81
CNAG_03396	CNAG_03396	None		EDP51184.1	1e-56	ANID_08204	1e-56	bgh02896_polypeptide	6e-60	BC1G_02873	9e-63	CIMG_06522.2	1e-61	GLRG_00032T0	1e-60	FGSG_05580T0	9e-60	FOXG_09315T0	2e-56	HCEG_06215	1e-55	MGG_04697T0	5e-46	estExt_Genewise1Plus.C_chr_80261	2e-60	NCU00293T0	2e-58	Pa_7_6080	1e-57	orf19.3482	4e-35	YGL067W	1e-33	SPBC1778.03c	2e-51	estExt_Genewise1.C_062023	7e-81	gww1.10.77.1	2e-86	gwh2.6.323.1	8e-69	estExt_fgenesh1_kg.C_61486	5e-91	estExt_fgenesh1_kg.C_220049	3e-68	PGTG_03648	9e-16	UM06194.1	4e-69
CNAG_04782	CNAG_04782	PITG_07720	7e-30	EDP50627.1	8e-65	ANID_10446	1e-65	bgh00456_polypeptide	2e-61	BC1G_03630	2e-62	CIMG_00598.2	1e-58	GLRG_01220T0	5e-64	FGSG_01846T0	5e-64	FOXG_04290T0	1e-64	HCEG_00703	9e-55	MGG_09209T0	3e-60	estExt_Genewise1Plus.C_chr_12213	6e-55	NCU04111T0	3e-60	Pa_2_3730	3e-60	orf19.843	8e-51	YLR361C	2e-50	SPCC1020.05	5e-28	Hetan1.estExt_Genewise1Plus.C_61269	1e-134	e_gww1.2.129.1	1e-134	e_gww2.3.126.1	1e-135	fgenesh1_pm.13_&#35;_74	1e-133	estExt_fgenesh1_pg.C_90125	6e-75	PGTG_15859	2e-75	UM03616.1	3e-83
CNAG_00316	CNAG_00316	PITG_03601	4e-52	EDP51307.1	5e-54	ANID_08861	4e-57	bghP001947	6e-55	BC1G_06081	1e-45	CIMG_06362.2	5e-48	GLRG_03307T0	1e-54	FGSG_07471T0	5e-51	FOXG_01422T0	2e-51	HCEG_04273	7e-41	MGG_06911T0	2e-52	e_gw1.8.1288.1	9e-48	NCU01441T0	8e-52	Pa_2_5430	7e-56	orf19.1108	1e-45	YJR069C	2e-34	SPCC830.10	1e-44	e_gw1.03.3040.1	9e-58	e_gww1.4.574.1	9e-70	fgenesh1_pg.C_scaffold_2000021	8e-65	estExt_Genewise1Plus.C_41448	1e-67	EuGene.00060054	3e-54	PGTG_06893	1e-60	UM02007.1	2e-57
CNAG_07740	CNAG_07740	PITG_00166	1e-07	EDP50628.1	4e-58	ANID_10429	4e-55	bgh00976_polypeptide	2e-53	BC1G_03569	5e-62	CIMG_01348.2	9e-62	GLRG_09886T0	5e-62	FGSG_13619T0	1e-61	FOXG_08412T0	9e-64	HCEG_08559	8e-50	MGG_08771T0	5e-62	estExt_Genewise1Plus.C_chr_90184	6e-59	NCU06554T0	3e-59	Pa_6_8500	4e-63	orf19.2269	7e-59	YNL010W	9e-51	SPAC823.14	1e-50	Hetan1.estExt_fgenesh2_pm.C_120044	7e-07	estExt_fgenesh2_pg.C_330116	3e-88	e_gww2.7.558.1	1e-81	estExt_fgenesh1_kg.C_21356	2e-89	estExt_fgenesh1_pg.C_530044	4e-68	PGTG_02361	4e-73	UM03083.1	1e-71
CNAG_06617	CNAG_06617	PITG_14123	9e-19	EDP55354.1	8e-66	ANID_10661	4e-63	None		None		CIMG_02873.2	2e-58	GLRG_08906T0	1e-64	FGSG_04235T0	8e-62	FOXG_11394T0	2e-62	HCEG_09378	3e-59	MGG_09866T0	7e-68	e_gw1.1.2306.1	9e-61	NCU07590T0	1e-64	Pa_3_280	5e-66	None		None		None		e_gw1.02.2319.1	1e-152	eu2.Lbscf0006g07720	1e-150	e_gwh2.1.164.1	1e-164	estExt_fgenesh1_pm.C_110211	1e-154	None		None		UM01485.1	1e-133
CNAG_04268	CNAG_04268	PITG_05586	6e-40	EDP53118.1	1e-57	ANID_04736	2e-52	bgh05590_mRNA_polypeptide	2e-60	BC1G_15146	7e-51	CIMG_00405.2	5e-29	GLRG_04642T0	7e-63	FGSG_08889T0	1e-55	FOXG_03614T0	5e-56	HCEG_07040	2e-61	MGG_02980T0	8e-64	fgenesh1_pm.C_chr_13000074	3e-58	NCU01961T0	5e-60	Pa_1_20580	2e-58	orf19.1836	8e-19	YBL019W	2e-29	SPBC3D6.10	5e-55	Hetan1.e_gw1.6.905.1	1e-104	eu2.Lbscf0017g00600	2e-87	e_gwh2.3.173.1	1e-93	estExt_fgenesh1_pm.C_130256	1e-112	EuGene.00580008	8e-07	PGTG_04255	1e-08	UM00618.1	1e-83
CNAG_03262	CNAG_03262	PITG_09566	5e-22	EDP53203.1	7e-58	ANID_01136	4e-56	bgh00859_polypeptide	8e-57	BC1G_02353	3e-52	CIMG_08486.2	6e-58	GLRG_07129T0	3e-59	FGSG_05701T0	1e-50	FOXG_04157T0	3e-50	HCEG_04698	5e-50	MGG_15250T0	7e-56	e_gw1.3.1826.1	9e-55	NCU06348T0	8e-52	Pa_5_5140	9e-54	None		YDR287W	1e-43	None		Hetan1.estExt_Genewise1Plus.C_50582	2e-75	eu2.Lbscf0001g08970	3e-74	fgenesh1_pg.C_scaffold_18000114	2e-73	estExt_fgenesh1_kg.C_10992	9e-75	e_gw1.51.34.1	7e-79	PGTG_01341	4e-74	UM02750.1	8e-71
CNAG_05692	CNAG_05692	None		EDP52136.1	9e-30	ANID_02688	2e-63	bgh00380_polypeptide	2e-56	BC1G_06072	2e-33	CIMG_00252.2	3e-30	GLRG_06336T0	3e-55	FGSG_06028T0	2e-59	FOXG_07734T0	6e-58	HCEG_06884	4e-11	MGG_09184T0	2e-55	estExt_Genewise1.C_chr_91120	2e-60	NCU03504T0	3e-56	Pa_3_5820	2e-57	orf19.3329	4e-49	YJL134W	2e-43	SPAC823.11	2e-47	estExt_Genewise1Plus.C_120187	4e-81	gww1.16.9.1	4e-78	fgenesh1_pg.C_scaffold_5000488	5e-85	estExt_fgenesh1_kg.C_300008	2e-63	estExt_fgenesh2_pg.C_650007	8e-51	PGTG_10415	8e-64	UM03610.1	1e-72
CNAG_02944	CNAG_02944	PITG_17872	9e-33	EDP48072.1	3e-61	ANID_08363	7e-63	bgh00214_polypeptide	5e-76	BC1G_11835	2e-69	CIMG_08290.2	1e-53	GLRG_04413T0	3e-68	FGSG_00530T0	7e-75	FOXG_00526T0	1e-75	HCEG_00553	1e-26	MGG_00538T0	2e-65	estExt_Genewise1Plus.C_chr_31125	5e-73	NCU03255T0	1e-71	Pa_1_2830	2e-48	orf19.3727	6e-35	YBR093C	6e-30	SPBP4G3.02	1e-32	Hetan1.estExt_fgenesh2_pg.C_30555	1e-133	gwh1.6.119.1	1e-127	e_gwh2.19.42.1	1e-128	estExt_fgenesh1_kg.C_10705	1e-140	estExt_fgenesh1_pg.C_80038	1e-112	PGTG_11120	1e-104	UM04282.1	1e-73
CNAG_06967	CNAG_06967	PITG_17872	3e-35	EDP53628.1	2e-60	ANID_08363	6e-64	bgh00214_polypeptide	2e-65	BC1G_11835	7e-62	CIMG_08290.2	4e-44	GLRG_04413T0	6e-64	FGSG_00530T0	6e-68	FOXG_00526T0	4e-67	HCEG_00553	2e-26	MGG_00538T0	6e-64	estExt_Genewise1Plus.C_chr_31125	2e-62	NCU03255T0	1e-62	Pa_1_22690	4e-43	orf19.3727	4e-43	YBR092C	7e-32	SPBC21H7.03c	1e-29	Hetan1.estExt_fgenesh2_pm.C_20430	1e-135	gwh1.6.119.1	1e-136	e_gwh2.19.42.1	1e-130	estExt_fgenesh1_kg.C_50694	1e-140	estExt_fgenesh1_pg.C_80038	1e-136	PGTG_17156	1e-112	UM04282.1	6e-77
CNAG_00810	CNAG_00810	PITG_18063	6e-43	EDP49249.1	2e-41	ANID_05751	2e-34	bgh05019_polypeptide	3e-53	BC1G_16245	2e-24	CIMG_04051.2	8e-49	GLRG_11726T0	2e-53	FGSG_10482T0	2e-52	FOXG_04937T0	3e-53	HCEG_01528	8e-52	MGG_09734T0	3e-47	estExt_Genewise1Plus.C_chr_120390	1e-52	NCU08151T0	4e-48	Pa_5_2490	2e-53	orf19.1547	7e-07	None		SPAC23C11.04c	1e-42	estExt_Genewise1Plus.C_021376	1e-67	eu2.Lbscf0006g08190	1e-67	gww2.1.610.1	5e-60	estExt_fgenesh1_kg.C_71011	3e-64	EuGene.00340059	2e-56	PGTG_18987	2e-53	UM02211.1	3e-51
CNAG_01823	CNAG_01823	PITG_09566	1e-24	EDP53203.1	2e-52	ANID_01136	9e-47	bgh00859_polypeptide	2e-55	BC1G_02353	3e-50	CIMG_08486.2	5e-53	GLRG_06102T0	1e-53	FGSG_01967T0	1e-58	FOXG_04157T0	5e-59	HCEG_04698	3e-49	MGG_06165T0	1e-50	e_gw1.3.1826.1	9e-57	NCU06348T0	4e-53	Pa_1_22670	1e-50	None		YDR287W	3e-46	None		Hetan1.estExt_Genewise1Plus.C_50582	2e-74	eu2.Lbscf0001g08970	2e-75	fgenesh1_pg.C_scaffold_18000114	3e-74	estExt_fgenesh1_kg.C_10992	5e-72	e_gw1.51.34.1	1e-65	PGTG_01341	3e-66	UM02750.1	1e-64
CNAG_05155	CNAG_05155	PITG_09671	3e-20	EDP47229.1	8e-59	ANID_06982	5e-49	bgh05914_mRNA_polypeptide	2e-41	BC1G_07812	3e-52	CIMG_08522.2	3e-66	GLRG_06340T0	3e-64	FGSG_11979T0	3e-27	FOXG_11100T0	3e-46	HCEG_04737	1e-30	MGG_01376T0	7e-65	estExt_Genewise1Plus.C_chr_20338	4e-56	NCU05364T0	2e-60	Pa_6_11430	3e-61	orf19.7610	6e-25	YER075C	4e-30	SPAC26F1.10c	2e-22	Genemark.954_g	1e-39	eu2.Lbscf0001g03240	1e-105	fgenesh1_pg.C_scaffold_14000296	3e-72	Genemark.2441_g	1e-100	gw1.1.371.1	5e-34	PGTG_08583	4e-62	UM04453.1	6e-80
CNAG_00182	CNAG_00182	PITG_21643	3e-25	EDP56184.1	6e-50	ANID_01341	2e-54	bgh03165_polypeptide	6e-44	None		CIMG_07118.2	1e-56	GLRG_08709T0	4e-48	FGSG_01552T0	3e-46	FOXG_11158T0	2e-46	HCEG_00600	1e-53	MGG_02524T0	3e-47	estExt_Genewise1Plus.C_chr_120632	1e-47	NCU01822T0	4e-45	Pa_3_8210	3e-45	orf19.6076	2e-31	YHR012W	3e-27	SPAC15E1.06	2e-46	e_gw1.12.745.1	2e-73	estExt_GeneWisePlus_human.C_750048	9e-73	gww2.5.449.1	3e-72	estExt_Genewise1.C_290029	4e-71	estExt_fgenesh2_pg.C_650018	7e-53	PGTG_14896	7e-51	UM02678.1	2e-50
CNAG_06251	CNAG_06251	PITG_02683	7e-07	EDP53823.1	1e-154	None		bgh04554_polypeptide	1e-150	BC1G_12522	1e-162	None		GLRG_11096T0	5e-47	FGSG_07002T0	8e-50	FOXG_01806T0	2e-23	None		MGG_10275T0	3e-46	e_gw1.10.83.1	1e-151	NCU06697T0	1e-130	Pa_2_11600	1e-122	orf19.762	2e-55	None		None		Hetan1.estExt_fgenesh2_pm.C_10139	1e-171	estExt_GeneWisePlus_worm.C_10816	1e-173	fgenesh1_pg.C_scaffold_13000321	1e-139	estExt_fgenesh1_pm.C_140203	1e-162	e_gw1.13.26.1	1e-160	PGTG_15615	5e-27	UM01937.1	1e-115
CNAG_02861	CNAG_02861	None		EDP47297.1	3e-48	ANID_07044	3e-49	bgh00138_polypeptide	1e-50	BC1G_03215	6e-50	CIMG_08676.2	2e-47	GLRG_05857T0	1e-51	FGSG_05635T0	8e-46	FOXG_09251T0	3e-43	HCEG_07823	1e-47	MGG_06040T0	1e-48	estExt_Genewise1Plus.C_chr_70788	1e-44	NCU06974T0	5e-44	Pa_1_23030	2e-51	orf19.6699	4e-43	YFR025C	3e-39	SPCC1672.01	1e-63	e_gw1.10.1396.1	1e-80	e_gwh1.11.212.1	3e-76	e_gww2.5.336.1	5e-75	estExt_Genewise1Plus.C_50815	3e-78	e_gw1.67.28.1	1e-75	PGTG_17190	2e-75	UM03583.1	1e-66
CNAG_01498	CNAG_01498	None		EDP48957.1	1e-116	ANID_08341	1e-113	None		BC1G_13903	1e-114	CIMG_05816.2	1e-119	GLRG_11452T0	1e-125	FGSG_07721T0	1e-115	FOXG_13747T0	1e-94	HCEG_04633	7e-09	MGG_07920T0	6e-77	e_gw1.4.153.1	1e-119	NCU06041T0	1e-115	Pa_5_4730	1e-121	None		None		SPBPB10D8.02c	6e-13	e_gw1.03.3335.1	3e-12	None		None		None		None		None		UM04484.1	5e-07
CNAG_06115	CNAG_06115	PITG_00189	2e-07	EDP52302.1	1e-67	ANID_08389	2e-60	None		BC1G_14569	6e-64	CIMG_02629.2	1e-105	GLRG_08133T0	1e-104	FGSG_11724T0	2e-58	FOXG_01225T0	1e-107	None		MGG_12813T0	8e-92	gw1.12.776.1	2e-93	None		Pa_3_5460	1e-55	None		None		None		e_gw1.08.1589.1	1e-55	gww1.8.94.1	1e-123	e_gww2.9.222.1	7e-49	estExt_fgenesh1_kg.C_140258	2e-53	None		None		UM02223.1	8e-45
CNAG_02453	CNAG_02453	PITG_15929	6e-48	None		None		None		None		None		None		None		None		None		None		None		None		None		None		None		None		Hetan1.estExt_fgenesh2_pm.C_110014	0	gww1.11.6.1	0	gwh2.4.582.1	0	Genemark.5563_g	0	estExt_fgenesh2_pg.C_930023	0	PGTG_00031	1e-172	UM06016.1	0
CNAG_00076	CNAG_00076	None		None		None		None		None		None		GLRG_11721T0	8e-44	FGSG_10290T0	9e-51	FOXG_05114T0	6e-51	None		None		None		NCU11220T0	9e-39	Pa_5_7310	9e-50	None		None		SPAC26A3.02	3e-41	estExt_Genewise1Plus.C_120676	6e-83	eu2.Lbscf0009g00240	2e-87	fgenesh1_pg.C_scaffold_5000007	5e-59	estExt_fgenesh1_pg.C_300029	1e-83	gw1.64.46.1	4e-28	PGTG_15525	3e-31	UM03954.1	1e-50
CNAG_00427	CNAG_00427	PITG_00490	1e-16	EDP56022.1	5e-51	ANID_05722	3e-52	bgh06651_mRNA_polypeptide	9e-48	BC1G_03897	2e-47	CIMG_04022.2	2e-50	GLRG_05133T0	2e-50	FGSG_05205T0	9e-55	FOXG_07981T0	1e-46	HCEG_01551	6e-50	MGG_03154T0	8e-50	e_gw1.12.141.1	3e-49	NCU01767T0	3e-50	Pa_6_5760	9e-46	orf19.6376	2e-43	YOR090C	3e-45	SPAC10F6.17c	7e-43	Genemark.2530_g	9e-63	eu2.Lbscf0004g05400	2e-61	e_gww2.2.626.1	1e-61	estExt_Genewise1.C_41291	3e-63	fgenesh2_pg.13_&#35;_86	1e-42	PGTG_10677	5e-67	UM01286.1	3e-66
CNAG_01177	CNAG_01177	PITG_11241	2e-27	EDP56182.1	6e-47	ANID_01343	3e-48	bgh03638_polypeptide	1e-46	BC1G_12472	5e-30	CIMG_07123.2	2e-49	GLRG_07490T0	4e-48	FGSG_10302T0	1e-48	FOXG_05102T0	3e-49	HCEG_08048	1e-50	MGG_06001T0	3e-49	e_gw1.12.200.1	2e-48	NCU08948T0	3e-48	Pa_2_12740	1e-47	orf19.4657	3e-37	YHR004C	4e-41	SPBC3B8.10c	7e-44	estExt_fgenesh1_pg.C_030183	4e-82	eu2.Lbscf0004g07040	8e-76	fgenesh1_pg.C_scaffold_2000489	4e-79	estExt_fgenesh1_kg.C_220167	3e-40	e_gw1.11.104.1	2e-63	PGTG_04379	6e-58	UM03969.1	3e-70
CNAG_00554	CNAG_00554	PITG_06556	2e-16	EDP49406.1	7e-40	ANID_03927	2e-40	bgh06778_mRNA_polypeptide	5e-39	BC1G_06680	2e-41	CIMG_01114.2	6e-41	GLRG_04421T0	2e-40	FGSG_01057T0	2e-38	FOXG_00331T0	1e-20	HCEG_08766	1e-36	MGG_04474T0	5e-34	estExt_fgenesh1_pm.C_chr_60276	2e-40	NCU03243T0	1e-33	Pa_1_2820	6e-35	orf19.6629	1e-31	YER019W	1e-34	SPBC32F12.01c	2e-48	estExt_Genewise1Plus.C_010490	2e-96	eu2.Lbscf0001g06550	2e-88	fgenesh1_pg.C_scaffold_13000299	6e-98	estExt_fgenesh1_kg.C_220123	4e-86	e_gw1.25.34.1	1e-70	PGTG_09373	6e-69	UM02847.1	1e-79
CNAG_06499	CNAG_06499	PITG_12233	4e-18	EDP49578.1	7e-36	ANID_01671	5e-40	bgh04328_polypeptide	1e-23	BC1G_03263	1e-27	CIMG_08339.2	3e-39	GLRG_06533T0	8e-31	FGSG_05366T0	1e-29	FOXG_14120T0	6e-28	HCEG_08617	2e-38	MGG_12462T0	7e-38	fgenesh1_pm.C_chr_1000651	3e-33	NCU05941T0	2e-33	Pa_4_5230	4e-34	orf19.1155	6e-36	YDR284C	8e-30	SPBC409.18	6e-31	Hetan1.estExt_Genewise1Plus.C_20568	3e-64	eu2.Lbscf0006g06490	2e-65	None		fgenesh1_kg.12_&#35;_16_&#35;_1438_2_CFOT_CFPN	6e-18	estExt_Genewise1Plus.C_490030	6e-59	PGTG_17204	7e-56	UM04264.1	4e-65
CNAG_00790	CNAG_00790	PITG_12233	1e-17	EDP49578.1	2e-47	ANID_02124	4e-49	bghP006921	1e-25	BC1G_03263	1e-29	CIMG_08339.2	1e-48	GLRG_06533T0	7e-48	FGSG_05366T0	1e-49	FOXG_06443T0	2e-31	HCEG_08617	2e-48	MGG_12462T0	5e-43	fgenesh1_pm.C_chr_1000651	2e-41	NCU05941T0	3e-38	Pa_4_5230	4e-48	orf19.1155	3e-42	YDR284C	1e-39	SPBC409.18	8e-43	Hetan1.estExt_Genewise1Plus.C_20568	7e-81	eu2.Lbscf0006g06490	4e-77	None		fgenesh1_kg.12_&#35;_16_&#35;_1438_2_CFOT_CFPN	4e-17	estExt_Genewise1Plus.C_490030	2e-71	PGTG_17204	5e-74	UM04264.1	7e-72
CNAG_04833	CNAG_04833	PITG_04678	5e-30	None		ANID_10780	5e-22	bgh02412_polypeptide	6e-27	BC1G_06651	2e-24	CIMG_05406.2	8e-26	GLRG_07262T0	6e-26	FGSG_04982T0	2e-27	FOXG_09154T0	2e-27	HCEG_05858	3e-25	MGG_08005T0	3e-23	estExt_fgenesh1_kg.C_chr_100132	2e-33	NCU06969T0	3e-17	Pa_6_9730	5e-25	orf19.3699	2e-23	YNL128W	5e-09	SPBC609.02	2e-24	Hetan1.estExt_fgenesh2_pg.C_100169	1e-74	eu2.Lbscf0044g00220	2e-69	fgenesh1_pg.C_scaffold_5000217	1e-75	estExt_Genewise1.C_20750	1e-86	estExt_fgenesh2_pg.C_760016	5e-56	PGTG_09640	7e-54	UM03760.1	2e-56
CNAG_02681	CNAG_02681	PITG_17872	3e-18	EDP50240.1	1e-51	ANID_01685	3e-56	bgh01873_polypeptide	5e-36	BC1G_07284	3e-46	CIMG_08290.2	4e-50	GLRG_06104T0	8e-49	FGSG_12042T0	2e-52	FOXG_04159T0	5e-45	HCEG_00553	8e-22	MGG_06167T0	1e-48	estExt_Genewise1Plus.C_chr_40155	1e-46	NCU06351T0	9e-52	Pa_1_22690	3e-43	orf19.3727	1e-23	YAR071W	6e-19	SPBC428.03c	1e-21	estExt_Genewise1Plus.C_022554	4e-51	e_gwh1.48.15.1	7e-55	e_gwh2.22.59.1	6e-44	estExt_fgenesh1_pm.C_130021	1e-58	e_gw1.48.17.1	5e-37	PGTG_11120	4e-26	UM03382.1	5e-46
CNAG_01864	CNAG_01864	PITG_07652	2e-08	EDP56060.1	2e-33	ANID_10636	2e-35	bgh03791_polypeptide	1e-36	BC1G_08953	1e-39	None		None		None		None		None		None		estExt_fgenesh1_pg.C_chr_20280	1e-35	None		None		None		None		SPAC14C4.10c	4e-23	e_gw1.01.3434.1	3e-85	gwh1.1.1177.1	5e-87	fgenesh1_pg.C_scaffold_11000486	4e-72	estExt_fgenesh1_pm.C_30131	3e-52	estExt_fgenesh2_pg.C_440055	3e-67	PGTG_06855	1e-56	UM02952.1	3e-98
CNAG_05567	CNAG_05567	None		None		None		None		None		None		None		None		None		None		None		None		None		None		None		None		SPCC1840.07c	2e-43	fgenesh1_pg.04_&#35;_444	2e-82	estExt_GeneWisePlus_worm.C_80340	3e-77	e_gww2.16.91.1	6e-85	estExt_fgenesh1_kg.C_520026	3e-88	estExt_fgenesh1_pm.C_200030	1e-71	PGTG_01073	2e-74	UM03316.1	1e-70
CNAG_01054	CNAG_01054	PITG_04941	9e-30	EDP54033.1	7e-38	ANID_03810	5e-39	bgh04197_polypeptide	5e-44	BC1G_01521	4e-43	CIMG_04481.2	2e-42	GLRG_02981T0	8e-43	FGSG_00930T0	1e-43	FOXG_08427T0	3e-11	HCEG_05133	5e-40	MGG_03704T0	1e-43	e_gw1.1.1453.1	3e-40	NCU03114T0	4e-44	Pa_1_11640	9e-39	orf19.2402	2e-37	YNL222W	3e-48	SPAC3G9.04	1e-50	e_gw1.03.3078.1	1e-56	gww1.4.560.1	5e-58	e_gww2.2.859.1	1e-63	e_gw1.4.1802.1	6e-56	estExt_Genewise1Plus.C_450054	2e-63	PGTG_17818	7e-62	UM01141.1	6e-08
CNAG_06418	CNAG_06418	PITG_02576	9e-13	EDP56813.1	2e-45	ANID_00914	2e-43	bgh01960_polypeptide	2e-35	BC1G_02433	2e-42	CIMG_03103.2	2e-34	GLRG_08675T0	5e-34	FGSG_05162T0	3e-32	FOXG_07912T0	4e-31	HCEG_03386	1e-35	MGG_03918T0	9e-33	estExt_Genewise1Plus.C_chr_30562	1e-35	NCU03495T0	2e-35	Pa_6_4190	5e-39	orf19.3705	1e-41	YCR079W	1e-27	SPAC4A8.03c	8e-39	Hetan1.estExt_Genewise1Plus.C_11517	2e-95	e_gww1.1.397.1	8e-98	e_gww2.6.404.1	6e-11	estExt_Genewise1.C_11642	9e-97	estExt_Genewise1Plus.C_40115	2e-82	PGTG_04335	2e-71	UM04819.1	6e-66
CNAG_01572	CNAG_01572	PITG_15501	3e-10	EDP49389.1	1e-30	ANID_03941	7e-32	bgh06433_mRNA_polypeptide	1e-33	BC1G_02767	9e-34	CIMG_01137.2	4e-31	GLRG_06459T0	1e-37	FGSG_00565T0	1e-34	FOXG_00489T0	2e-34	HCEG_08743	2e-29	MGG_07734T0	8e-32	estExt_Genewise1.C_chr_60251	2e-31	NCU02496T0	8e-38	Pa_1_4650	1e-35	orf19.3071	2e-31	YMR036C	6e-28	SPAC24H6.05	4e-39	Hetan1.estExt_fgenesh2_pm.C_20576	2e-86	eu2.Lbscf0006g06750	8e-82	fgenesh1_pg.C_scaffold_1000804	8e-77	estExt_Genewise1.C_120269	4e-81	gw1.1.457.1	2e-36	PGTG_08704	3e-57	UM00277.1	4e-66
CNAG_05892	CNAG_05892	None		EDP47720.1	2e-43	ANID_08720	1e-43	bgh04302_polypeptide	6e-48	BC1G_07689	2e-49	None		GLRG_04621T0	2e-49	FGSG_08922T0	3e-48	FOXG_03653T0	3e-47	HCEG_09095	8e-09	MGG_02967T0	5e-48	estExt_Genewise1Plus.C_chr_10814	3e-48	NCU11201T0	6e-51	Pa_1_20890	3e-47	orf19.2202	3e-38	YKR043C	2e-36	None		estExt_Genewise1.C_011223	3e-54	e_gww1.1.732.1	2e-58	gww2.11.358.1	2e-43	estExt_fgenesh1_kg.C_10640	6e-57	e_gw1.5.186.1	6e-49	PGTG_16999	4e-52	UM02407.1	7e-55
CNAG_07434	CNAG_07434	None		None		None		None		None		None		None		None		None		None		None		None		None		None		None		None		None		Hetan1.e_gw1.2.1453.1	5e-73	eu2.Lbscf0002g11630	4e-82	fgenesh1_pg.C_scaffold_1000505	1e-52	estExt_fgenesh1_kg.C_120543	7e-82	EuGene.00960014	2e-35	PGTG_15364	9e-50	UM04219.1	3e-53
CNAG_05639	CNAG_05639	PITG_00887	5e-15	EDP51906.1	9e-19	ANID_00129	3e-32	bghP003655	4e-08	BC1G_12813	1e-29	CIMG_09172.2	4e-29	GLRG_08736T0	4e-28	FGSG_04296T0	1e-31	FOXG_13946T0	5e-31	HCEG_03808	9e-29	MGG_03130T0	2e-40	e_gw1.9.696.1	3e-26	NCU03426T0	5e-30	Pa_6_3960	2e-27	orf19.7033	1e-38	YBR276C	1e-29	SPBC215.13	3e-06	estExt_Genewise1Plus.C_042066	1e-69	eu2.Lbscf0021g02290	2e-51	fgenesh1_pg.C_scaffold_4000069	3e-71	estExt_fgenesh1_pg.C_70093	3e-33	estExt_fgenesh2_pg.C_190011	5e-38	PGTG_13912	7e-92	UM00992.1	2e-59
CNAG_04354	CNAG_04354	PITG_12853	8e-20	EDP51189.1	5e-17	ANID_03779	2e-23	bgh03428_polypeptide	3e-22	BC1G_07419	7e-27	CIMG_06554.2	8e-21	GLRG_07149T0	4e-32	FGSG_05014T0	1e-30	FOXG_09181T0	8e-32	HCEG_06253	2e-14	MGG_08801T0	3e-22	estExt_Genewise1Plus.C_chr_80897	7e-31	NCU06310T0	2e-28	Pa_6_9850	2e-28	orf19.4107	2e-23	YHR201C	4e-25	SPAC2F3.11	4e-26	Genemark.7495_g	5e-62	eu2.Lbscf0007g03090	1e-57	e_gwh2.4.240.1	2e-76	Genemark.4382_g	2e-62	estExt_fgenesh1_kg.C_50087	1e-52	PGTG_06744	4e-42	UM04743.1	6e-40
CNAG_03296	CNAG_03296	PITG_06814	6e-42	EDP50077.1	3e-32	ANID_04426	4e-34	bgh05071_polypeptide	2e-27	BC1G_04565	4e-27	CIMG_04137.2	3e-23	GLRG_09988T0	6e-27	FGSG_01671T0	1e-27	FOXG_11036T0	3e-28	HCEG_01471	6e-32	MGG_12093T0	4e-30	gw1.12.705.1	1e-25	NCU03333T0	1e-30	Pa_3_6210	2e-18	orf19.1850	7e-46	YNL032W	2e-48	SPBC17A3.03c	1e-26	None		None		None		None		estExt_fgenesh1_pg.C_180042	2e-56	PGTG_03141	4e-31	UM03985.1	6e-62
CNAG_04236	CNAG_04236	PITG_14976	2e-21	None		None		None		None		None		None		None		None		None		None		None		None		None		None		None		None		fgenesh1_pm.06_&#35;_337	8e-67	estExt_GeneWisePlus_human.C_50417	3e-66	e_gwh2.6.475.1	1e-68	fgenesh1_kg.6_&#35;_306_&#35;_3098_1_CFOT_CFPN	3e-64	fgenesh2_pg.43_&#35;_31	3e-50	None		UM05204.1	8e-63
CNAG_01203	CNAG_01203	PITG_10623	1e-12	EDP50085.1	8e-16	ANID_04419	2e-17	bgh04906_polypeptide	1e-12	BC1G_14199	1e-20	CIMG_04151.2	4e-17	GLRG_08194T0	1e-12	FGSG_10516T0	4e-16	FOXG_04905T0	2e-15	HCEG_01459	4e-16	MGG_09700T0	8e-15	e_gw1.12.375.1	3e-21	NCU08158T0	3e-17	Pa_5_2400	8e-14	orf19.4401	6e-17	YIR026C	4e-14	SPBC17A3.06	1e-12	Hetan1.e_gw1.12.749.1	3e-77	eu2.Lbscf0012g03260	5e-80	fgenesh1_pg.C_scaffold_7000230	4e-56	Genemark.1675_g	4e-82	estExt_fgenesh2_pg.C_480081	8e-21	PGTG_11486	2e-18	UM05453.1	1e-40
CNAG_03893	CNAG_03893	PITG_01848	1e-11	EDP50085.1	7e-06	ANID_00129	5e-12	bgh04906_polypeptide	2e-06	BC1G_12813	1e-11	CIMG_09172.2	1e-10	GLRG_08736T0	7e-10	FGSG_04296T0	2e-08	FOXG_13946T0	1e-08	HCEG_03808	2e-11	MGG_03130T0	8e-09	e_gw1.9.696.1	1e-07	NCU03426T0	7e-09	Pa_2_9570	5e-06	orf19.7033	3e-06	YIL113W	4e-11	SPBC17A3.06	2e-09	Genemark.5761_g	6e-79	estExt_fgenesh2_pg.C_90223	4e-77	fgenesh1_pg.C_scaffold_9000298	8e-42	estExt_fgenesh1_kg.C_140350	3e-67	estExt_fgenesh1_pg.C_240145	5e-15	PGTG_04707	1e-50	UM02303.1	3e-51
CNAG_06647	CNAG_06647	PITG_00353	7e-17	EDP54961.1	3e-31	ANID_01796	5e-29	bgh01389_polypeptide	5e-32	BC1G_11056	1e-22	CIMG_07582.2	2e-29	GLRG_00526T0	2e-22	FGSG_00283T0	6e-27	FOXG_01176T0	2e-27	HCEG_04862	3e-27	MGG_03630T0	2e-32	estExt_Genewise1Plus.C_chr_51620	2e-29	NCU07483T0	1e-29	Pa_1_8850	2e-28	orf19.4014	6e-36	YDR182W	1e-30	SPAC630.12	3e-34	Hetan1.gw1.3.1125.1	1e-76	eu2.Lbscf0010g00510	1e-85	fgenesh1_pg.C_scaffold_1000607	7e-06	estExt_Genewise1Plus.C_60990	1e-82	fgenesh2_pg.144_&#35;_10	5e-52	PGTG_17647	1e-13	UM00119.1	4e-32
CNAG_06698	CNAG_06698	PITG_11169	3e-07	EDP56290.1	2e-17	ANID_01216	1e-15	None		None		CIMG_08964.2	2e-13	GLRG_03913T0	7e-15	FGSG_07096T0	5e-11	FOXG_01708T0	3e-10	HCEG_02178	1e-14	MGG_00187T0	4e-13	e_gw1.1.1510.1	5e-13	NCU03068T0	1e-11	Pa_1_12060	3e-11	orf19.5437	3e-10	YER062C	8e-15	SPAC4C5.01	6e-06	Genemark.4435_g	2e-67	gwh1.33.49.1	4e-43	gwh2.8.352.1	2e-40	estExt_fgenesh1_kg.C_170349	1e-75	estExt_fgenesh2_pg.C_330132	3e-72	PGTG_10618	1e-71	UM02923.1	1e-22
CNAG_01744	CNAG_01744	None		EDP56290.1	1e-26	ANID_01216	9e-25	None		BC1G_10803	1e-07	CIMG_08964.2	2e-25	GLRG_03913T0	1e-28	FGSG_07096T0	2e-27	FOXG_01708T0	3e-27	HCEG_02178	5e-28	MGG_00187T0	2e-25	e_gw1.1.1510.1	4e-29	NCU03068T0	2e-31	Pa_1_12060	1e-15	orf19.5437	8e-32	YER062C	3e-27	None		Hetan1.e_gw1.4.1803.1	3e-51	eu2.Lbscf0004g05760	4e-57	fgenesh1_pg.C_scaffold_2000609	3e-53	estExt_Genewise1.C_41562	1e-51	estExt_fgenesh2_pg.C_330132	3e-17	PGTG_10618	5e-20	UM02923.1	1e-45
CNAG_04113	CNAG_04113	None		None		None		None		None		CIMG_04974.2	2e-06	None		None		FOXG_13518T0	2e-07	None		None		estExt_fgenesh1_pg.C_chr_110053	2e-06	None		Pa_4_7690	1e-06	orf19.4072	1e-06	YKR092C	3e-06	SPBC1711.05	5e-06	e_gw1.06.2438.1	6e-57	eu2.Lbscf0005g01360	3e-52	fgenesh1_pg.C_scaffold_15000129	3e-50	e_gw1.6.634.1	7e-54	estExt_fgenesh1_pg.C_490104	2e-47	PGTG_00746	1e-42	UM05478.1	9e-51
CNAG_07317	CNAG_07317	PITG_12914	2e-24	EDP48208.1	9e-20	ANID_08288	1e-16	bgh06800_mRNA_polypeptide	3e-17	BC1G_02450	1e-09	CIMG_06129.2	9e-21	GLRG_10151T0	7e-18	FGSG_08730T0	1e-22	FOXG_03066T0	9e-23	HCEG_04060	4e-17	MGG_04549T0	3e-14	e_gw1.3.1524.1	1e-19	NCU03298T0	7e-17	Pa_1_18840	2e-09	orf19.7052	2e-24	YOL065C	9e-21	SPBC577.13	3e-19	e_gw1.02.2611.1	3e-61	eu2.Lbscf0002g11790	2e-67	fgenesh1_pg.C_scaffold_1000152	3e-40	estExt_Genewise1Plus.C_200177	6e-68	fgenesh1_pg.C_scaffold_50000036	3e-33	PGTG_00342	4e-46	UM01879.1	7e-45
CNAG_04732	CNAG_04732	PITG_12356	1e-06	EDP52916.1	2e-22	ANID_02938	7e-18	None		BC1G_00188	7e-07	CIMG_07600.2	3e-21	GLRG_01422T0	1e-22	FGSG_07060T0	3e-25	FOXG_01747T0	2e-24	HCEG_04892	1e-22	MGG_00547T0	2e-22	estExt_fgenesh1_pg.C_chr_50336	9e-15	NCU03280T0	5e-24	Pa_1_4200	1e-22	orf19.6591	2e-15	YLR151C	3e-15	SPAC6G9.05	5e-09	e_gw1.03.2755.1	6e-54	eu2.Lbscf0004g01790	9e-59	gwh2.7.509.1	5e-24	estExt_fgenesh1_kg.C_130052	3e-58	fgenesh2_pg.13_&#35;_81	6e-37	PGTG_14181	2e-15	UM01332.1	7e-43
CNAG_06122	CNAG_06122	None		EDP56290.1	3e-30	ANID_01216	3e-28	bgh03334_polypeptide	8e-08	None		CIMG_08964.2	3e-28	GLRG_03913T0	3e-29	FGSG_07096T0	3e-29	FOXG_01708T0	6e-30	HCEG_02178	1e-31	MGG_00187T0	6e-35	e_gw1.1.1510.1	1e-31	NCU03068T0	2e-31	Pa_1_12060	3e-19	orf19.3392	2e-26	YER062C	1e-25	SPCC1020.07	1e-08	Hetan1.e_gw1.4.1803.1	5e-51	eu2.Lbscf0004g05760	3e-50	fgenesh1_pg.C_scaffold_2000609	7e-56	estExt_Genewise1.C_41562	2e-53	estExt_fgenesh2_pg.C_50254	3e-24	PGTG_10618	1e-23	UM02923.1	3e-49
CNAG_00146	CNAG_00146	None		EDP52725.1	4e-31	ANID_04967	7e-35	None		BC1G_03389	2e-35	CIMG_03574.2	4e-34	GLRG_08820T0	6e-39	FGSG_09516T0	8e-29	FOXG_06212T0	3e-37	HCEG_00284	2e-31	MGG_02486T0	4e-38	estExt_fgenesh1_kg.C_chr_20380	3e-29	NCU04743T0	4e-33	Pa_4_8540	1e-34	orf19.4621	2e-26	YBR094W	2e-29	None		fgenesh1_pg.14_&#35;_190	2e-66	e_gww1.1.1219.1	5e-73	fgenesh1_pg.C_scaffold_11000414	6e-29	fgenesh1_kg.4_&#35;_599_&#35;_5_0_FS3H43Z03HJU4O_CFOT_CFPN	2e-22	estExt_fgenesh2_pg.C_590041	8e-56	PGTG_07861	3e-49	UM05266.1	5e-45
CNAG_02470	CNAG_02470	PITG_01336	2e-06	EDP51605.1	1e-18	ANID_04713	1e-07	bghP003627	2e-17	BC1G_07593	3e-08	CIMG_06766.2	2e-09	GLRG_10143T0	4e-13	FGSG_08724T0	3e-21	FOXG_03073T0	2e-20	HCEG_06462	3e-15	MGG_12647T0	2e-14	fgenesh1_pg.C_chr_3000712	2e-20	NCU02150T0	2e-20	None		orf19.6707	4e-08	None		None		estExt_Genemark.C_040419	2e-66	eu2.Lbscf0011g05180	7e-53	fgenesh1_pg.C_scaffold_16000086	8e-39	estExt_fgenesh1_kg.C_70014	8e-54	estExt_fgenesh1_pm.C_490010	8e-47	PGTG_17183	9e-39	None
CNAG_04104	CNAG_04104	None		EDP53428.1	3e-20	ANID_11986	5e-60	None		BC1G_12225	2e-24	CIMG_08449.2	7e-13	GLRG_02989T0	1e-16	FGSG_11653T0	1e-169	FOXG_09826T0	1e-176	HCEG_04633	6e-14	MGG_10308T0	5e-11	estExt_fgenesh1_pm.C_chr_120018	1e-12	NCU08364T0	2e-11	Pa_5_4730	9e-15	orf19.1608	6e-21	None		SPBPB10D8.02c	4e-23	e_gw1.03.3335.1	2e-21	None		None		None		None		None		UM05068.1	1e-17
CNAG_01604	CNAG_01604	None		None		None		None		None		None		None		None		None		None		None		None		None		None		None		YDL236W	5e-06	None		None		fgenesh3_pg.C_scaffold_48000075	5e-67	e_gwh2.2.707.1	1e-63	None		None		None		UM02248.1	7e-24
CNAG_02001	CNAG_02001	PITG_12914	1e-31	EDP51529.1	1e-11	ANID_08288	2e-09	bgh00549_polypeptide	3e-11	BC1G_11752	3e-14	CIMG_06157.2	1e-15	GLRG_01045T0	2e-13	FGSG_02090T0	2e-13	FOXG_04433T0	4e-14	HCEG_04098	2e-16	MGG_16389T0	9e-14	estExt_Genewise1Plus.C_chr_80646	4e-16	NCU01047T0	3e-16	Pa_2_4830	9e-16	orf19.7052	4e-10	YOR109W	3e-12	SPBC2G2.02	6e-10	Hetan1.Genemark.6439_g	4e-43	fgenesh3_pg.C_scaffold_65000045	1e-06	fgenesh1_pg.C_scaffold_4000661	6e-21	e_gw1.5.1392.1	1e-19	fgenesh2_pg.15_&#35;_67	2e-30	PGTG_10085	4e-12	UM02595.1	2e-13
CNAG_05306	CNAG_05306	PITG_04242	1e-06	EDP55607.1	2e-18	ANID_10064	3e-22	bghP004099000001001	4e-16	BC1G_15432	4e-17	CIMG_04739.2	4e-22	GLRG_03998T0	8e-22	FGSG_00435T0	3e-23	FOXG_00617T0	3e-24	HCEG_05357	4e-19	MGG_14747T0	2e-21	gw1.4.1176.1	5e-18	NCU02749T0	5e-20	Pa_1_13480	1e-15	orf19.4698	2e-13	YIR019C	1e-10	SPBC215.13	1e-11	estExt_Genewise1.C_081018	5e-22	fgenesh3_pg.C_scaffold_83000021	3e-25	fgenesh1_pg.C_scaffold_30000008	4e-27	estExt_fgenesh1_pm.C_90296	1e-31	estExt_fgenesh2_pg.C_60260	1e-49	PGTG_07080	8e-51	UM04671.1	9e-10
CNAG_06141	CNAG_06141	PITG_17289	4e-41	EDP55630.1	1e-47	ANID_00271	1e-45	bgh01159_polypeptide	5e-45	BC1G_00363	8e-11	CIMG_04792.2	6e-46	GLRG_01524T0	1e-46	FGSG_00904T0	7e-48	FOXG_00335T0	6e-48	HCEG_05415	6e-47	MGG_17439T0	3e-48	estExt_Genewise1.C_chr_51268	1e-47	NCU10893T0	4e-47	Pa_1_10900	3e-52	orf19.3322	1e-40	YBR252W	3e-38	SPAC644.05c	9e-48	fgenesh1_pg.03_&#35;_439	5e-48	gwh1.2.1027.1	9e-47	e_gwh2.2.969.1	4e-48	estExt_Genewise1.C_40413	1e-49	fgenesh1_kg.C_scaffold_2000030	2e-28	None		UM02908.1	2e-41
CNAG_03657	CNAG_03657	PITG_04977	3e-07	EDP53142.1	7e-08	ANID_08241	3e-09	bghP006461	3e-06	BC1G_05195	3e-09	None		GLRG_06498T0	3e-06	FGSG_05633T0	1e-06	FOXG_08464T0	1e-06	HCEG_04876	4e-06	MGG_06773T0	3e-09	estExt_fgenesh1_pg.C_chr_110053	2e-10	NCU06050T0	5e-09	Pa_2_6170	5e-06	orf19.4349	3e-06	YIR019C	7e-14	SPBC1711.05	1e-08	fgenesh1_pg.04_&#35;_301	2e-30	eu2.Lbscf0011g04690	7e-36	fgenesh1_pg.C_scaffold_7000104	2e-23	fgenesh1_pm.7_&#35;_342	8e-40	e_gw1.43.27.1	3e-07	PGTG_06681	1e-08	UM01229.1	4e-55
CNAG_01900	CNAG_01900	PITG_12163	2e-13	EDP51847.1	7e-37	ANID_00193	6e-34	bgh01625_polypeptide	1e-34	BC1G_03171	7e-34	CIMG_00667.2	3e-36	GLRG_08288T0	1e-35	FGSG_04272T0	1e-31	FOXG_11353T0	6e-34	HCEG_06689	2e-30	MGG_07079T0	3e-32	fgenesh1_pm.C_chr_9000167	5e-36	NCU08029T0	1e-33	Pa_6_2120	4e-34	orf19.4112	3e-34	YJR142W	2e-25	SPAC6F12.05c	1e-25	Hetan1.estExt_fgenesh3_kg.C_80078	5e-56	gww1.7.181.1	1e-45	gww2.4.393.1	2e-39	estExt_fgenesh1_pm.C_50503	1e-45	e_gw1.38.60.1	3e-30	PGTG_17201	1e-34	UM02630.1	1e-49
CNAG_04475	CNAG_04475	None		EDP54099.1	3e-24	ANID_01873	1e-13	None		BC1G_11848	3e-19	CIMG_01165.2	9e-18	GLRG_10626T0	8e-16	FGSG_03103T0	2e-16	FOXG_04600T0	6e-27	HCEG_08700	1e-20	MGG_04718T0	2e-17	e_gw1.11.905.1	1e-37	NCU04016T0	9e-12	Pa_4_1660	1e-13	None		None		SPAC5H10.03	6e-12	None		None		fgenesh1_pg.C_scaffold_2000819	7e-59	None		e_gw1.25.112.1	2e-36	PGTG_10434	4e-32	UM05623.1	3e-36
CNAG_06236	CNAG_06236	None		None		None		None		None		None		None		None		None		None		None		None		None		None		orf19.5527	1e-11	YMR285C	1e-13	SPBC9B6.11c	1e-21	Hetan1.Genemark.450_g	6e-60	eu2.Lbscf0001g01890	2e-43	fgenesh1_pg.C_scaffold_11000287	8e-39	estExt_Genewise1.C_50992	2e-40	fgenesh2_pg.22_&#35;_151	3e-31	PGTG_03668	6e-40	UM05857.1	1e-47
CNAG_04049	CNAG_04049	PITG_10463	3e-10	EDP51420.1	9e-09	ANID_04192	1e-08	bgh00314_polypeptide	2e-08	BC1G_15048	4e-08	CIMG_03863.2	4e-08	GLRG_03238T0	7e-10	FGSG_07395T0	4e-09	FOXG_01509T0	3e-09	HCEG_00361	1e-09	MGG_06941T0	6e-10	gw1.1.3136.1	5e-07	NCU00170T0	6e-09	Pa_3_3140	2e-07	orf19.5823	1e-08	YGR123C	7e-12	SPAC1142.02c	8e-11	Hetan1.estExt_fgenesh2_pm.C_90168	9e-09	fgenesh3_pg.C_scaffold_61000039	2e-12	e_gwh2.6.222.1	1e-08	estExt_Genewise1.C_90923	4e-10	estExt_fgenesh1_pm.C_520017	1e-08	PGTG_07362	6e-11	UM05864.1	2e-08
CNAG_00175	CNAG_00175	PITG_09655	4e-14	EDP56402.1	9e-11	ANID_11104	6e-10	bgh02709_polypeptide	5e-11	BC1G_15063	3e-09	CIMG_00519.2	4e-11	GLRG_05091T0	7e-10	FGSG_08656T0	1e-11	FOXG_00399T0	2e-10	HCEG_08320	1e-11	MGG_14269T0	1e-11	estExt_fgenesh1_pg.C_chr_11462	3e-09	NCU07012T0	2e-13	Pa_1_11890	2e-09	orf19.1850	3e-10	YNL099C	2e-10	SPAC4F10.15c	8e-08	Genemark.2403_g	2e-11	fgenesh3_pg.C_scaffold_12000155	4e-12	fgenesh1_pg.C_scaffold_12000246	7e-11	estExt_Genewise1.C_21141	3e-10	estExt_fgenesh2_pg.C_30313	8e-12	PGTG_14707	2e-09	UM01452.1	3e-20
CNAG_06064	CNAG_06064	PITG_09671	2e-18	EDP47229.1	2e-12	ANID_06982	5e-13	bgh04908_polypeptide	5e-14	BC1G_08376	1e-09	CIMG_03800.2	7e-13	GLRG_02011T0	9e-13	FGSG_06297T0	3e-11	FOXG_08048T0	2e-08	HCEG_00124	7e-18	MGG_00912T0	4e-10	estExt_Genewise1.C_chr_110352	1e-17	NCU02257T0	6e-10	Pa_5_9270	8e-11	orf19.6365	9e-15	YDL230W	5e-15	SPAC11E3.09	4e-22	estExt_Genewise1Plus.C_010729	2e-25	fgenesh3_pg.C_scaffold_1000517	5e-26	fgenesh1_pg.C_scaffold_13000112	2e-30	estExt_fgenesh1_pg.C_180090	1e-28	gw1.1.371.1	1e-10	PGTG_10786	1e-12	UM05679.1	7e-15
CNAG_03871	CNAG_03871	PITG_02452	9e-09	EDP53851.1	2e-21	ANID_10570	3e-20	bgh05202_polypeptide	6e-25	BC1G_14690	7e-23	CIMG_05596.2	7e-24	GLRG_06604T0	3e-22	FGSG_10312T0	3e-21	FOXG_05093T0	1e-21	HCEG_04163	4e-20	MGG_04942T0	3e-23	gw1.1.3755.1	1e-16	NCU09841T0	3e-22	Pa_2_13330	6e-22	orf19.5104	6e-28	YPR073C	2e-24	SPAC1071.12c	1e-22	Hetan1.estExt_Genewise1.C_10755	6e-24	e_gww1.1.882.1	4e-27	e_gwh2.11.469.1	2e-24	estExt_fgenesh1_kg.C_10659	1e-25	EuGene.00080072	2e-21	PGTG_10493	1e-11	UM02069.1	5e-20
CNAG_02740	CNAG_02740	PITG_07174	4e-13	EDP48826.1	1e-11	ANID_01486	2e-14	bgh03909_polypeptide	7e-14	BC1G_01856	4e-15	CIMG_02159.2	4e-09	GLRG_02974T0	6e-20	FGSG_01490T0	2e-16	FOXG_11208T0	2e-10	HCEG_03886	3e-10	MGG_03733T0	3e-10	estExt_Genewise1Plus.C_chr_50582	9e-11	NCU08368T0	6e-17	Pa_1_3180	3e-14	orf19.1029	4e-07	YHR062C	8e-08	SPAC3A12.04c	9e-10	estExt_fgenesh1_pm.C_130327	5e-36	eu2.Lbscf0006g04490	6e-28	fgenesh1_pg.C_scaffold_13000044	9e-16	gw1.15.462.1	1e-30	estExt_fgenesh2_pg.C_310098	8e-26	PGTG_13270	2e-25	UM03124.1	1e-34
CNAG_01357	CNAG_01357	PITG_02119	1e-06	EDP53940.1	4e-14	ANID_04544	2e-12	bgh04957_polypeptide	4e-16	BC1G_13433	2e-12	CIMG_01972.2	1e-15	GLRG_03596T0	6e-09	FGSG_06977T0	3e-12	FOXG_01836T0	3e-12	HCEG_00459	1e-15	MGG_15140T0	5e-13	e_gw1.5.567.1	2e-12	NCU06252T0	6e-10	Pa_7_9090	1e-08	orf19.6598	3e-06	YIL113W	6e-10	SPBC1685.01	3e-14	fgenesh1_kg.01_&#35;_564_&#35;_2151_1_CCOZ_CCPA_CCPB_CCPC_EXTA	1e-33	estExt_fgenesh2_pg.C_10192	5e-34	fgenesh1_pg.C_scaffold_11000449	6e-36	estExt_fgenesh1_kg.C_110282	1e-17	fgenesh1_pg.C_scaffold_22000104	2e-13	PGTG_03567	2e-22	UM03701.1	2e-15
CNAG_03541	CNAG_03541	PITG_11044	2e-20	EDP48848.1	6e-27	ANID_01467	3e-26	bgh03529_polypeptide	7e-25	BC1G_07942	2e-27	CIMG_02200.2	3e-22	GLRG_01511T0	1e-24	FGSG_05611T0	3e-31	FOXG_09277T0	3e-30	HCEG_03865	1e-28	MGG_00166T0	6e-24	estExt_Genewise1.C_chr_12750	6e-27	NCU00958T0	2e-30	Pa_1_11330	5e-27	orf19.5661	1e-23	YHR076W	7e-24	SPAC1556.03	4e-15	estExt_Genewise1.C_022085	5e-34	eu2.Lbscf0002g10340	4e-30	fgenesh1_pg.C_scaffold_1000417	4e-10	estExt_fgenesh1_kg.C_310043	2e-35	estExt_fgenesh1_pm.C_600023	5e-21	PGTG_04779	3e-28	UM00120.1	8e-29
CNAG_03984	CNAG_03984	PITG_03603	2e-17	EDP54503.1	8e-16	ANID_06040	2e-18	bgh02821_polypeptide	2e-16	BC1G_11555	3e-12	CIMG_08826.2	1e-08	GLRG_11333T0	8e-18	FGSG_05666T0	3e-19	FOXG_09218T0	2e-17	HCEG_07639	4e-16	MGG_01909T0	5e-19	fgenesh1_pg.C_chr_5000587	4e-17	NCU06966T0	6e-14	Pa_6_9700	4e-17	orf19.4185	4e-17	YGR203W	2e-10	SPBC839.07	8e-15	fgenesh1_pm.05_&#35;_313	7e-34	estExt_fgenesh2_pg.C_30648	1e-33	fgenesh1_pg.C_scaffold_8000339	1e-31	fgenesh1_kg.8_&#35;_1077_&#35;_436_2_CFOT_CFPN	1e-34	fgenesh2_pg.3_&#35;_181	2e-20	PGTG_08591	2e-08	UM06379.1	1e-17
CNAG_02487	CNAG_02487	PITG_14831	5e-26	EDP50400.1	1e-24	ANID_05000	1e-26	bgh00366_polypeptide	1e-30	BC1G_07525	1e-31	CIMG_09068.2	5e-25	GLRG_02216T0	8e-31	FGSG_07304T0	2e-33	FOXG_02109T0	2e-30	HCEG_07219	3e-21	MGG_04972T0	3e-28	estExt_fgenesh1_pg.C_chr_20340	2e-30	NCU08985T0	3e-25	Pa_7_7470	4e-24	orf19.5156	2e-28	YJL097W	4e-18	SPBC19C2.15c	3e-30	estExt_Genewise1Plus.C_060621	7e-47	gww1.5.350.1	8e-44	e_gww2.6.519.1	6e-44	estExt_Genewise1.C_61100	8e-41	e_gw1.44.63.1	9e-22	None		UM00007.1	5e-41
CNAG_01901	CNAG_01901	PITG_12163	5e-12	EDP51847.1	3e-30	ANID_00193	9e-29	bgh01625_polypeptide	6e-24	BC1G_03171	5e-26	CIMG_00667.2	1e-29	GLRG_08288T0	1e-29	FGSG_04272T0	6e-27	FOXG_11353T0	3e-27	HCEG_06689	3e-28	MGG_07079T0	1e-26	fgenesh1_pm.C_chr_9000167	5e-33	NCU08029T0	3e-28	Pa_6_2120	5e-29	orf19.4112	2e-27	YJR142W	1e-24	SPAC6F12.05c	5e-24	Hetan1.estExt_fgenesh3_kg.C_80078	5e-33	gww1.7.181.1	6e-33	gww2.4.393.1	7e-27	estExt_fgenesh1_pm.C_50503	3e-30	e_gw1.38.60.1	6e-19	PGTG_17201	2e-23	UM02630.1	4e-32
CNAG_03014	CNAG_03014	PITG_09990	1e-22	EDP47562.1	1e-22	ANID_06610	4e-25	bgh02359_polypeptide	6e-25	BC1G_12344	1e-26	CIMG_10183.2	2e-23	GLRG_03165T0	1e-24	FGSG_07154T0	1e-25	FOXG_01646T0	9e-21	HCEG_09019	4e-25	MGG_17385T0	7e-24	estExt_Genewise1Plus.C_chr_21972	2e-27	NCU03718T0	1e-21	Pa_2_9490	8e-23	orf19.3682	1e-20	YGR036C	6e-20	SPBC530.12c	1e-13	estExt_fgenesh1_kg.C_080074	5e-11	eu2.Lbscf0007g04410	2e-23	fgenesh1_pg.C_scaffold_3000588	2e-17	Genemark.7853_g	3e-24	None		None		UM04117.1	1e-32
CNAG_06132	CNAG_06132	None		EDP56290.1	6e-22	ANID_01216	6e-23	bgh03643_polypeptide	1e-08	BC1G_10803	2e-06	CIMG_08964.2	3e-24	GLRG_03913T0	1e-23	FGSG_07096T0	1e-20	FOXG_01708T0	4e-20	HCEG_02178	3e-24	MGG_00187T0	1e-26	e_gw1.1.1510.1	5e-24	NCU03068T0	3e-23	Pa_1_12060	8e-18	orf19.5437	9e-27	YHR044C	2e-24	None		Hetan1.e_gw1.4.1803.1	6e-35	eu2.Lbscf0004g05760	3e-39	fgenesh1_pg.C_scaffold_2000609	4e-39	estExt_Genewise1.C_41562	5e-38	estExt_fgenesh2_pg.C_330132	3e-22	PGTG_10618	1e-22	UM02923.1	2e-36
CNAG_05568	CNAG_05568	PITG_01329	6e-10	EDP56792.1	7e-16	ANID_00897	2e-17	bgh01399_polypeptide	8e-18	None		CIMG_03133.2	9e-18	GLRG_00606T0	4e-18	FGSG_00751T0	5e-19	FOXG_01082T0	2e-17	HCEG_03466	1e-19	MGG_15670T0	5e-16	estExt_Genewise1Plus.C_chr_10928	1e-17	NCU03130T0	1e-16	Pa_1_11490	4e-14	orf19.7051	6e-11	YOR111W	9e-12	SPAC3G6.03c	4e-18	Hetan1.fgenesh2_pm.C_scaffold_11000062	1e-31	fgenesh3_pm.C_scaffold_30000005	3e-34	None		fgenesh1_pm.13_&#35;_253	6e-38	EuGene.00120174	3e-27	PGTG_14261	3e-25	UM01151.1	4e-39
CNAG_02986	CNAG_02986	PITG_08713	1e-18	EDP51569.1	2e-26	ANID_07711	4e-21	bgh02159_polypeptide	1e-32	BC1G_07853	4e-19	CIMG_05958.2	2e-12	GLRG_11935T0	2e-38	FGSG_13482T0	4e-43	FOXG_09021T0	1e-43	HCEG_08162	2e-27	MGG_15034T0	2e-28	estExt_fgenesh1_pm.C_chr_30462	4e-45	NCU08568T0	2e-35	Pa_7_3780	6e-36	orf19.6796	2e-28	YBR111C	2e-29	SPBP35G2.12	3e-33	fgenesh1_pm.02_&#35;_518	1e-44	eu2.Lbscf0006g08200	6e-28	e_gww2.1.1017.1	1e-39	fgenesh1_kg.8_&#35;_431_&#35;_20_2_CFOT_CFPN	2e-44	EuGene.00080173	1e-34	PGTG_14746	1e-41	UM01764.1	5e-41
CNAG_03491	CNAG_03491	None		EDP51053.1	3e-44	ANID_08045	9e-45	None		BC1G_10901	1e-32	CIMG_06412.2	1e-44	GLRG_08490T0	3e-45	FGSG_06907T0	6e-45	FOXG_01912T0	7e-45	HCEG_06075	2e-45	MGG_01676T0	2e-44	estExt_Genewise1Plus.C_chr_80569	5e-42	NCU09014T0	2e-44	Pa_7_7250	3e-42	None		None		None		Hetan1.fgenesh2_pm.C_scaffold_9000159	2e-47	estExt_fgenesh2_pg.C_420045	1e-47	fgenesh1_pg.C_scaffold_10000041	8e-48	estExt_Genewise1Plus.C_90526	1e-46	fgenesh1_pg.C_scaffold_4000152	4e-49	PGTG_05353	6e-49	UM02393.1	7e-33
CNAG_01346	CNAG_01346	PITG_00806	9e-10	EDP47347.1	7e-10	None		bgh03076_polypeptide	1e-11	None		None		GLRG_11462T0	2e-08	FGSG_01692T0	2e-09	FOXG_11019T0	2e-10	None		MGG_14656T0	1e-06	fgenesh1_pm.C_chr_11000092	2e-06	NCU09489T0	1e-10	Pa_3_10320	1e-08	orf19.6056	4e-16	YOR283W	5e-14	SPAC1687.21	5e-15	e_gw1.02.3054.1	3e-14	estExt_fgenesh2_pg.C_120180	4e-09	fgenesh1_pg.C_scaffold_1000535	2e-16	estExt_fgenesh1_kg.C_80706	1e-07	EuGene.00600072	2e-11	PGTG_14480	4e-09	UM02133.1	5e-15
CNAG_01254	CNAG_01254	PITG_09655	7e-26	EDP50077.1	3e-14	ANID_04426	2e-16	bgh05071_polypeptide	5e-16	BC1G_04565	3e-11	CIMG_04137.2	3e-10	GLRG_09988T0	2e-17	FGSG_01671T0	3e-17	FOXG_11036T0	1e-16	HCEG_01471	2e-21	MGG_12093T0	2e-15	gw1.12.705.1	9e-10	NCU03333T0	2e-16	Pa_3_6210	2e-06	orf19.1850	3e-18	YNL099C	1e-19	SPBC17A3.03c	1e-15	None		None		None		None		estExt_fgenesh1_pg.C_180042	2e-23	PGTG_03141	5e-14	UM05530.1	5e-31
CNAG_06587	CNAG_06587	PITG_06814	4e-24	EDP50077.1	1e-10	ANID_04426	1e-12	bgh05071_polypeptide	8e-14	BC1G_04565	1e-13	None		GLRG_09988T0	3e-14	FGSG_01671T0	3e-16	FOXG_11036T0	5e-17	HCEG_01471	5e-10	MGG_12093T0	7e-15	gw1.12.705.1	5e-10	NCU03333T0	8e-15	Pa_3_6210	6e-11	orf19.4086	2e-20	YNL056W	5e-20	SPBC17A3.03c	9e-10	None		None		None		None		gw1.7.239.1	4e-24	PGTG_07166	4e-11	UM03582.1	3e-19
CNAG_06969	CNAG_06969	PITG_14425	2e-10	EDP55471.1	9e-23	ANID_05512	1e-25	None		None		CIMG_01674.2	1e-24	GLRG_11150T0	3e-28	FGSG_04986T0	6e-29	FOXG_09160T0	1e-30	HCEG_08931	7e-24	MGG_04948T0	3e-19	estExt_Genewise1Plus.C_chr_30772	3e-33	NCU07321T0	4e-21	Pa_6_10230	1e-25	orf19.6929	1e-16	YER134C	6e-12	SPBP8B7.31	1e-30	fgenesh1_pm.05_&#35;_625	1e-39	e_gww1.40.64.1	6e-30	e_gww2.15.160.1	2e-41	estExt_fgenesh1_kg.C_90867	2e-33	estExt_Genewise1.C_360001	1e-27	None		UM00324.1	1e-30
CNAG_03963	CNAG_03963	PITG_09655	1e-31	EDP50077.1	7e-15	ANID_04426	9e-16	bgh05071_polypeptide	7e-13	BC1G_04565	1e-13	CIMG_04137.2	7e-12	GLRG_09988T0	1e-15	FGSG_01671T0	2e-13	FOXG_11036T0	7e-14	HCEG_01471	8e-20	MGG_12093T0	2e-15	gw1.12.705.1	2e-14	NCU03333T0	8e-15	None		orf19.1762	7e-25	YNL099C	2e-24	SPBC17A3.03c	7e-17	None		None		None		None		estExt_fgenesh2_pg.C_30313	1e-26	PGTG_03141	1e-12	UM03897.1	1e-38
CNAG_02772	CNAG_02772	PITG_02940	4e-15	EDP53847.1	2e-15	ANID_04653	4e-15	bgh03740_polypeptide	2e-14	BC1G_10164	1e-11	CIMG_05617.2	4e-16	GLRG_06582T0	3e-16	FGSG_02549T0	7e-10	FOXG_09611T0	2e-12	HCEG_04397	7e-15	MGG_04718T0	9e-09	e_gw1.11.390.1	2e-18	None		Pa_6_10220	5e-14	orf19.2607	3e-16	YKL128C	2e-14	None		estExt_Genewise1Plus.C_012512	1e-21	e_gww1.61.62.1	6e-18	fgenesh1_pg.C_scaffold_12000102	7e-16	estExt_fgenesh1_kg.C_41586	8e-19	estExt_fgenesh2_pg.C_180004	7e-15	PGTG_02959	4e-17	UM01910.1	7e-07
CNAG_06549	CNAG_06549	None		EDP50229.1	2e-20	ANID_01697	2e-21	None		BC1G_05179	1e-16	CIMG_08859.2	1e-22	GLRG_07120T0	2e-12	FGSG_07498T0	2e-13	FOXG_15465T0	8e-13	HCEG_00541	3e-23	MGG_05990T0	2e-12	None		NCU09449T0	3e-13	Pa_5_11580	2e-12	orf19.2609	1e-12	YPL228W	9e-14	SPAC644.04	6e-26	e_gw1.05.2520.1	2e-30	gwh1.3.363.1	1e-35	fgenesh1_pg.C_scaffold_8000376	3e-18	estExt_fgenesh1_kg.C_81099	2e-36	estExt_fgenesh1_pg.C_10118	1e-28	PGTG_13426	1e-16	UM04672.1	4e-30
CNAG_01519	CNAG_01519	PITG_00048	2e-17	EDP55187.1	5e-30	ANID_07298	6e-24	None		BC1G_11272	2e-30	CIMG_09442.2	2e-33	GLRG_01252T0	1e-35	FGSG_01849T0	4e-27	FOXG_04287T0	2e-28	HCEG_08570	1e-28	MGG_14552T0	2e-31	None		NCU03682T0	2e-35	Pa_2_3680	4e-35	orf19.5295	1e-25	None		None		Hetan1.estExt_Genewise1Plus.C_80362	2e-28	None		fgenesh1_pg.C_scaffold_4000642	6e-17	None		fgenesh1_pg.C_scaffold_153000002	3e-27	PGTG_14530	3e-27	UM00684.1	2e-33
CNAG_01518	CNAG_01518	PITG_18076	1e-14	EDP56292.1	9e-30	ANID_01218	1e-35	bgh03740_polypeptide	5e-33	BC1G_10164	2e-28	CIMG_05617.2	5e-29	GLRG_06350T0	1e-32	FGSG_02549T0	2e-22	FOXG_13658T0	8e-23	HCEG_04397	7e-30	None		estExt_Genewise1Plus.C_chr_10950	6e-41	None		Pa_6_10220	5e-21	orf19.6809	4e-36	YKL128C	1e-25	None		estExt_Genewise1Plus.C_012512	5e-45	e_gww1.61.62.1	2e-35	fgenesh1_pg.C_scaffold_12000102	4e-41	estExt_fgenesh1_kg.C_41586	5e-48	estExt_fgenesh2_pg.C_180004	9e-32	PGTG_02959	5e-32	UM01910.1	1e-23
CNAG_05529	CNAG_05529	None		EDP47528.1	3e-13	ANID_06562	2e-15	bgh05115_polypeptide	7e-11	BC1G_00938	7e-11	CIMG_02698.2	1e-13	GLRG_03242T0	8e-14	FGSG_07400T0	6e-12	FOXG_01493T0	8e-11	HCEG_07606	5e-11	MGG_06937T0	5e-14	None		NCU03825T0	7e-14	Pa_2_12190	1e-13	None		None		SPBC1271.03c	5e-12	estExt_Genemark.C_110035	4e-23	eu2.Lbscf0008g00880	1e-34	None		estExt_Genewise1Plus.C_90494	3e-17	None		PGTG_03259	3e-21	UM04936.1	1e-11
CNAG_04731	CNAG_04731	None		EDP52916.1	8e-09	ANID_02938	4e-07	None		None		CIMG_07600.2	1e-09	GLRG_01422T0	1e-07	FGSG_07060T0	3e-06	FOXG_01747T0	2e-06	HCEG_04892	2e-10	MGG_00547T0	5e-07	estExt_fgenesh1_pg.C_chr_50336	6e-09	NCU03280T0	2e-07	Pa_1_4200	2e-07	None		None		None		Hetan1.e_gw1.11.270.1	9e-35	eu2.Lbscf0004g01790	8e-18	gwh2.7.509.1	3e-34	estExt_fgenesh1_kg.C_70732	3e-28	fgenesh2_pg.13_&#35;_81	2e-13	PGTG_14181	1e-06	UM01332.1	1e-19
CNAG_06232	CNAG_06232	None		EDP56807.1	1e-18	ANID_00908	6e-16	bgh04590_polypeptide	5e-22	BC1G_13418	6e-21	CIMG_03112.2	4e-12	GLRG_03589T0	6e-27	FGSG_06967T0	2e-18	FOXG_01846T0	1e-18	HCEG_03399	9e-23	MGG_05115T0	7e-24	estExt_fgenesh1_pm.C_chr_20354	4e-18	NCU06256T0	1e-21	Pa_7_2250	2e-19	orf19.6559	1e-24	YNL108C	4e-26	None		estExt_fgenesh1_kg.C_010442	2e-36	eu2.Lbscf0001g01450	7e-34	fgenesh1_pg.C_scaffold_11000435	5e-25	estExt_fgenesh1_kg.C_20275	6e-36	None		None		UM02920.1	1e-26
CNAG_02878	CNAG_02878	PITG_03404	2e-10	None		None		bgh02389_polypeptide	3e-06	None		None		GLRG_04928T0	3e-06	FGSG_12867T0	1e-08	FOXG_07834T0	1e-08	None		MGG_09486T0	2e-09	estExt_Genewise1.C_chr_21858	6e-13	NCU01371T0	3e-11	Pa_2_8920	2e-09	orf19.3449.2	2e-09	YHR100C	2e-12	None		e_gw1.14.963.1	1e-21	eu2.Lbscf0010g01540	5e-18	None		e_gw1.26.140.1	7e-12	fgenesh2_pg.96_&#35;_5	1e-08	PGTG_12691	4e-17	UM01705.1	7e-21
CNAG_06966	CNAG_06966	None		EDP51233.1	2e-23	ANID_11069	9e-21	bgh03535_polypeptide	3e-29	BC1G_07193	6e-20	CIMG_06596.2	1e-21	GLRG_01921T0	6e-36	FGSG_06114T0	1e-27	FOXG_07825T0	3e-28	HCEG_06294	8e-20	MGG_07470T0	2e-31	estExt_fgenesh1_pg.C_chr_80528	2e-31	NCU03801T0	5e-29	Pa_2_11750	9e-26	None		None		None		estExt_fgenesh1_pm.C_020461	5e-21	None		fgenesh1_pg.C_scaffold_1000730	1e-12	None		estExt_fgenesh1_kg.C_270017	3e-14	PGTG_18527	5e-14	UM03857.1	1e-09
CNAG_07547	CNAG_07547	PITG_00806	5e-06	EDP47347.1	1e-10	None		bgh03076_polypeptide	2e-11	None		CIMG_05442.2	1e-08	GLRG_11462T0	3e-17	None		FOXG_11019T0	7e-16	HCEG_05897	1e-07	None		estExt_Genewise1Plus.C_chr_12784	3e-09	NCU09489T0	3e-11	Pa_3_10320	1e-12	orf19.1889	9e-06	None		SPCC1620.13	4e-09	Hetan1.gw1.7.1030.1	4e-22	estExt_fgenesh2_pg.C_120180	7e-22	fgenesh1_pg.C_scaffold_8000170	8e-35	estExt_fgenesh1_kg.C_80706	2e-36	None		PGTG_04001	7e-21	UM02755.1	6e-27
CNAG_00263	CNAG_00263	PITG_07031	4e-07	None		None		None		None		None		None		None		None		None		None		e_gw1.2.2099.1	3e-07	None		None		None		None		SPBC17A3.06	7e-08	estExt_Genewise1Plus.C_051232	1e-29	estExt_GeneWisePlus_worm.C_30691	4e-29	None		estExt_fgenesh1_kg.C_80062	8e-06	estExt_fgenesh1_pm.C_80024	9e-19	None		None
CNAG_05286	CNAG_05286	PITG_09991	7e-09	None		ANID_06610	8e-06	None		None		None		GLRG_03165T0	1e-06	None		None		None		None		None		None		None		orf19.3682	5e-07	None		None		fgenesh1_pm.01_&#35;_709	2e-21	e_gww1.2.690.1	8e-25	None		estExt_Genewise1Plus.C_310004	1e-20	estExt_Genewise1.C_1020016	1e-20	None		None
CNAG_03679	CNAG_03679	None		None		ANID_02098	6e-06	None		None		CIMG_01050.2	2e-06	GLRG_03985T0	1e-08	FGSG_00447T0	8e-10	None		None		MGG_04824T0	6e-10	e_gw1.6.678.1	3e-08	None		Pa_1_13510	4e-08	None		None		None		None		None		None		None		None		None		None
CNAG_04718	CNAG_04718	None		None		None		None		None		None		None		None		None		None		None		None		None		None		None		None		None		Hetan1.e_gw1.6.1248.1	3e-27	eu2.Lbscf0002g05410	2e-22	None		estExt_fgenesh1_kg.C_100179	2e-25	None		PGTG_13533	1e-21	None
CNAG_04852	CNAG_04852	PITG_14174	3e-09	None		None		None		None		None		None		None		None		None		None		None		None		None		None		None		None		None		None		None		None		None		None		None
[truncated: 20 more columns]
