# Supplementary material for: Genome-wide functional analysis of phosphatases in the pathogenic fungus Cryptococcus neoformans
Source: Nat Commun. 2020 Aug 24;11:4212. doi: 10.1038/s41467-020-18028-0 (PMC7445287; doi:10.1038/s41467-020-18028-0)
Supplement: Supplementary file 7 — Supplementary Data 4 [file 41467_2020_18028_MOESM7_ESM.xlsx]

## Sheet: Gene disruption primers
Supplementary Data 4. List of primers used for constructing C. neoformans phosphatase mutant library.
Red marked sequences indicate the extended M13 forward and reversed sequence to overlap PCR with pNAT plasmid.
No.	H99 locus tag (Broad ID)	Cn gene name	Primer name	Primer description	Primer sequence (5'-3')
1	CNAG_00057	FPP1	L1	CNAG_00057 5’ flanking region primer 1	AGATTTGTGCTTCCGTCGCC
			L2	CNAG_00057 5’ flanking region primer 2	TCACTGGCCGTCGTTTTACACGGAACGGAAGGAGAATGC
			R1	CNAG_00057 3’ flanking region primer 1	CATGGTCATAGCTGTTTCCTGTGGGTAGTAAGGAGGATGTC
			R2	CNAG_00057 3’ flanking region primer 2	TCTTCACTCATCTTCCCCG
			SO	CNAG_00057 diagnostic screening primer, pairing with B79	GCTTGTTATTGAGGAGTGCG
			PO	CNAG_00057 Southern blot probe primer	CGTCAACCTCCTCACTAACC
			STM	NAT#184 STM primer	ATATATGGCTCGAGCTAGATAGAG
			STM common	STM common primer	GCATGCCCTGCCCCTAAGAATTCG
2	CNAG_00076	NDX6	L1	CNAG_00076 5’ flanking region primer 1	CAATGGAATCAGAGGTGGC
			L2	CNAG_00076 5’ flanking region primer 2	TCACTGGCCGTCGTTTTACTTGATGGACGACCGTTTGG
			R1	CNAG_00076 3’ flanking region primer 1	CATGGTCATAGCTGTTTCCTGGAAATCTAAGCCTGTCGGG
			R2	CNAG_00076 3’ flanking region primer 2	CCCCCTTTTCCTTAGTTCTG
			SO	CNAG_00076 diagnostic screening primer, pairing with B79	GACTGAATCTGAGGACTGC
			PO	CNAG_00076 Southern blot probe primer	GCTTGATACGAACTTCCACG
			STM	NAT#159 STM primer	ACGCACCAGACACACAACCAG
			STM common	STM common primer	GCATGCCCTGCCCCTAAGAATTCG
3	CNAG_00146	PBY101	L1	CNAG_00146 5’ flanking region primer 1	AACAGGATTGCGACTTACC
			L2	CNAG_00146 5’ flanking region primer 2	TCACTGGCCGTCGTTTTACTCGGGGCACATTTCTCACAC
			R1	CNAG_00146 3’ flanking region primer 1	CATGGTCATAGCTGTTTCCTGTCCCCAATCGTCCCTAAAG
			R2	CNAG_00146 3’ flanking region primer 2	CACGCTGTTCCTGTATTCG
			SO	CNAG_00146 diagnostic screening primer, pairing with B79	ATCAAATGGAGGGAATCGC
			PO	CNAG_00146 Southern blot probe primer	AATGCTGTTGAGGAGTTACG
			STM	NAT#5 STM primer	TGCTAGAGGGCGGGAGAGTT
			STM common	STM common primer	GCATGCCCTGCCCCTAAGAATTCG
4	CNAG_00175	-	L1	CNAG_00175 5’ flanking region primer 1	AAAGCGGAAGAAGAAGCG
			L2	CNAG_00175 5’ flanking region primer 2	TCACTGGCCGTCGTTTTACGCTTCTCCTCGTTCATCTC
			R1	CNAG_00175 3’ flanking region primer 1	CATGGTCATAGCTGTTTCCTGAGAAGAAGAGGAAGAGGAGG
			R2	CNAG_00175 3’ flanking region primer 2	CGCATTGTTTTGCCATCC
			SO	CNAG_00175 diagnostic screening primer, pairing with B79	TGAGAATGAAGAGCGAGGG
			PO	CNAG_00175 Southern blot probe primer	ATCATCTGGTGGCTGTCAG
			STM	NAT#177 STM primer	CACCAACTCCCCATCTCCAT
			STM common	STM common primer	GCATGCCCTGCCCCTAAGAATTCG
5	CNAG_00182	VPS29	L1	CNAG_00182 5’ flanking region primer 1	TGTCTTCTTGAAAGGGGTTG
			L2	CNAG_00182 5’ flanking region primer 2	TCACTGGCCGTCGTTTTACAATGACGAGAACCAGGACC
			R1	CNAG_00182 3’ flanking region primer 1	CATGGTCATAGCTGTTTCCTGACTCAGTCTCAATCAACGC
			R2	CNAG_00182 3’ flanking region primer 2	GTTGTTTCTTCTTTCCCAGC
			SO	CNAG_00182 diagnostic screening primer, pairing with B79	AATCAGGCGTGGGTTCAGAC
			PO	CNAG_00182 Southern blot probe primer	ATAGGTCTCCTTGTCGCAG
			STM	NAT#295 STM primer	ACACCTACATCAAACCCTCCC
			STM common	STM common primer	GCATGCCCTGCCCCTAAGAATTCG
6	CNAG_00263	PTP4	L1	CNAG_00263 5’ flanking region primer 1	AGTGAGGTATGTGGCGTGTC
			L2	CNAG_00263 5’ flanking region primer 2	TCACTGGCCGTCGTTTTACCGTCGTTTATTTCGTCCG
			R1	CNAG_00263 3’ flanking region primer 1	CATGGTCATAGCTGTTTCCTGTCTGTTATGGACGAAGCCG
			R2	CNAG_00263 3’ flanking region primer 2	AACCAAACACCCCAGGAAGG
			SO	CNAG_00263 diagnostic screening primer, pairing with B79	GTCCCATTCATCAACTCAAC
			PO	CNAG_00263 Southern blot probe primer	AGGAGTTGTTCATTGGCG
			STM	NAT#123 STM primer	CTATCGACCAACCAACACAG
			STM common	STM common primer	GCATGCCCTGCCCCTAAGAATTCG
7	CNAG_00265	IDI1	L1	CNAG_00265 5’ flanking region primer 1	TTCCACGATACCTGTTCCG
			L2	CNAG_00265 5’ flanking region primer 2	TCACTGGCCGTCGTTTTACGGTTTCTACAGCAGTTGTCG
			R1	CNAG_00265 3’ flanking region primer 1	CATGGTCATAGCTGTTTCCTGACTTGTGGAAGAGGACCAGG
			R2	CNAG_00265 3’ flanking region primer 2	CGGAATCGTTGAGGATGTC
			SO	CNAG_00265 diagnostic screening primer, pairing with B79	TTCCCATCCATTACGAGCC
			PO	CNAG_00265 Southern blot probe primer	TGAGAGCAGCAGGTATTGG
			STM	NAT#177 STM primer	CACCAACTCCCCATCTCCAT
			STM common	STM common primer	GCATGCCCTGCCCCTAAGAATTCG
8	CNAG_00316	HAM1	L1	CNAG_00316 5’ flanking region primer 1	GCAGTTCTGGTAGTGAAGATAG
			L2	CNAG_00316 5’ flanking region primer 2	TCACTGGCCGTCGTTTTACTCACCTCAATACCGCTGTC
			R1	CNAG_00316 3’ flanking region primer 1	CATGGTCATAGCTGTTTCCTGAGCAGGCAAAGTAGAGAAAG
			R2	CNAG_00316 3’ flanking region primer 2	AAAGATAGAGCAAAGCGGG
			SO	CNAG_00316 diagnostic screening primer, pairing with B79	ACCGCACAAAGAAGTTTCC
			PO	CNAG_00316 Southern blot probe primer	TGTTCTTTTCTTCCCCATCC
			STM	NAT#212 STM primer	AGAGCGATCGCGTTATAGAT
			STM common	STM common primer	GCATGCCCTGCCCCTAAGAATTCG
9	CNAG_00390	YMR1	L1	CNAG_00390 5’ flanking region primer 1	TACTATGTGGGCGAGAAGG
			L2	CNAG_00390 5’ flanking region primer 2	TCACTGGCCGTCGTTTTACTGCTACTCGTAATGCGTCC
			R1	CNAG_00390 3’ flanking region primer 1	CATGGTCATAGCTGTTTCCTGAGCAACAAAAGGCTTGGG
			R2	CNAG_00390 3’ flanking region primer 2	GCTTGTTCTCCTGAAGTTTGG
			SO	CNAG_00390 diagnostic screening primer, pairing with B79	CCAGACAAAAGGCTCTTAGTG
			PO1	CNAG_00390 Southern blot probe primer 1	AGACTTCCACTTTTACCGC
			PO2	CNAG_00390 Southern blot probe primer 2	GTCGGAGAAAAAGAGTAGTCC
			STM	NAT#5 STM primer	TGCTAGAGGGCGGGAGAGTT
			STM common	STM common primer	GCATGCCCTGCCCCTAAGAATTCG
10	CNAG_00408	PPH3	L1	CNAG_00408 5’ flanking region primer 1	CCAACCTTTTTCTCACCC
			L2	CNAG_00408 5’ flanking region primer 2	TCACTGGCCGTCGTTTTACTTGGAGAGTTTGTGGACG
			R1	CNAG_00408 3’ flanking region primer 1	CATGGTCATAGCTGTTTCCTGCCGCAAAAACGACCTATG
			R2	CNAG_00408 3’ flanking region primer 2	CGAGTGGCTGTTCTCTAATC
			SO	CNAG_00408 diagnostic screening primer, pairing with B79	AAAGCCTTCTCGTAGTCGG
			PO	CNAG_00408 Southern blot probe primer	CAGAGTAGAATCCTCGGTCG
			STM	NAT#146 STM primer	ACTAGCCCCCCCTCACCACCT
			STM common	STM common primer	GCATGCCCTGCCCCTAAGAATTCG
11	CNAG_00427	PTC5	L1	CNAG_00427 5’ flanking region primer 1	TTTGAGGGAGAAGCCGATG
			L2	CNAG_00427 5’ flanking region primer 2	TCACTGGCCGTCGTTTTACATGATAGTGGGGACCTGGTG
			R1	CNAG_00427 3’ flanking region primer 1	CATGGTCATAGCTGTTTCCTGAGTGTGGCTGTATGGTGTG
			R2	CNAG_00427 3’ flanking region primer 2	ATGTCTCTCCGCTCTTGGTC
			SO	CNAG_00427 diagnostic screening primer, pairing with B79	TTGATGAATGAGGGGACGGC
			PO	CNAG_00427 Southern blot probe primer	AGATTCGTAGCGGTAGAGC
			STM	NAT#43 STM primer	CCAGCTACCAATCACGCTAC
			STM common	STM common primer	GCATGCCCTGCCCCTAAGAATTCG
12	CNAG_00498	CDC14	L1	CNAG_00498 5’ flanking region primer 1	GGCAATGGAGTAGGGAATC
			L2	CNAG_00498 5’ flanking region primer 2	TCACTGGCCGTCGTTTTACGCTTACAAGTTCATCGCCTC
			R1	CNAG_00498 3’ flanking region primer 1	CATGGTCATAGCTGTTTCCTGCGTCAACTTTTGCTGGATTTGG
			R2	CNAG_00498 3’ flanking region primer 2	CAAATCTCGTCTTCAGAGTGC
			SO	CNAG_00498 diagnostic screening primer, pairing with B79	GGACACAAGTATTATCTACCGC
			PO	CNAG_00498 Southern blot probe primer	GATGGATGATAATGGTGGTG
			STM	NAT#116 STM primer	GCACCCAAGAGCTCCATCTC
			STM common	STM common primer	GCATGCCCTGCCCCTAAGAATTCG
13	CNAG_00500	PTC1	L1	CNAG_00500 5’ flanking region primer 1	GTTTGCTTTCCAGCGTTTC
			L2	CNAG_00500 5’ flanking region primer 2	CTGGCCGTCGTTTTACGAGATGTGGGACTGGAATC
			R1	CNAG_00500 3’ flanking region primer 1	GTCATAGCTGTTTCCTGATGTTCTTCGTGGGGTTC
			R2	CNAG_00500 3’ flanking region primer 2	CCTCTGCCTCATCCATTTTTCAAG
			SO	CNAG_00500 diagnostic screening primer, pairing with B79	TCAATGGCACCTGTGTAGAC
			PO1	CNAG_00500 Southern blot probe primer 1	CGTGGTATTTGGTGTGTTG
			PO2	CNAG_00500 Southern blot probe primer 2	CCTTCATCCTCCGTAATAACC
			STM	NAT#146 STM primer	ACTAGCCCCCCCTCACCACCT
			STM common	STM common primer	GCATGCCCTGCCCCTAAGAATTCG
14	CNAG_00533	TIM50	L1	CNAG_00533 5’ flanking region primer 1	TGGTAGAACGAGGAGCATC
			L2	CNAG_00533 5’ flanking region primer 2	TCACTGGCCGTCGTTTTACGAATAGAACGGTGAGTAGACG
			R1	CNAG_00533 3’ flanking region primer 1	CATGGTCATAGCTGTTTCCTGGGTTCCATCTTGGGTTATTTGG
			R2	CNAG_00533 3’ flanking region primer 2	TTTACTTCCGCCGCATAC
			SO	CNAG_00533 diagnostic screening primer, pairing with B79	CCTATCCAGAAACTCAACAGAC
			PO1	CNAG_00533 Southern blot probe primer 1	CCAGGTATTCTTCCGTTGG
			PO2	CNAG_00533 Southern blot probe primer 2	GCTCACATACTCCTTTTTACCG
			STM	NAT#6 STM primer	ATAGCTACCACACGATAGCT
			STM common	STM common primer	GCATGCCCTGCCCCTAAGAATTCG
15	CNAG_00554	ISC1	L1	CNAG_00554 5’ flanking region primer 1	ATCTCCCCATCTCTTCACC
			L2	CNAG_00554 5’ flanking region primer 2	TCACTGGCCGTCGTTTTACACAGGACCTTGAGAGTGAG
			R1	CNAG_00554 3’ flanking region primer 1	CATGGTCATAGCTGTTTCCTGACTCGTTGGTCTTACCGTG
			R2	CNAG_00554 3’ flanking region primer 2	ATCGGCATCAACAATCCC
			SO	CNAG_00554 diagnostic screening primer, pairing with B79	CGTATCATTTCTTGGCAACG
			PO1	CNAG_00554 Southern blot probe primer 1	AGGAGTTCTACCTTCTGGTTAG
			PO2	CNAG_00554 Southern blot probe primer 2	AACGAAAAAGTCCCCTGC
			STM	NAT#43 STM primer	CCAGCTACCAATCACGCTAC
			STM common	STM common primer	GCATGCCCTGCCCCTAAGAATTCG
16	CNAG_00790	DPP1	L1	CNAG_00790 5’ flanking region primer 1	GGCTTAGATGACAAAACCTTGG
			L2	CNAG_00790 5’ flanking region primer 2	TCACTGGCCGTCGTTTTACAAGTCGGTTTCTGCCTCTG
			R1	CNAG_00790 3’ flanking region primer 1	CATGGTCATAGCTGTTTCCTGTGAAGAGACGGATGGACAGG
			R2	CNAG_00790 3’ flanking region primer 2	AGAAGGTTGGCACACTTG
			SO	CNAG_00790 diagnostic screening primer, pairing with B79	CGAAAAGGAAAGGAAAACCC
			PO	CNAG_00790 Southern blot probe primer	AGTATGACAAGCACAGCCC
			STM	NAT#102 STM primer	CCATAGCGATATCTACCCCAATCT
			STM common	STM common primer	GCATGCCCTGCCCCTAAGAATTCG
17	CNAG_00810	HAD4	L1	CNAG_00810 5’ flanking region primer 1	GTATTGAGAGTGGTGGTGC
			L2	CNAG_00810 5’ flanking region primer 2	TCACTGGCCGTCGTTTTACCTTTTCTGAGGGGGCATAAC
			R1	CNAG_00810 3’ flanking region primer 1	CATGGTCATAGCTGTTTCCTGAGAGCAGAGGAAGAAGTGGG
			R2	CNAG_00810 3’ flanking region primer 2	GCCATCCATCCATCACCTTC
			SO	CNAG_00810 diagnostic screening primer, pairing with B79	GCAAGATTACCACAGGCTC
			PO	CNAG_00810 Southern blot probe primer	ATGGGATTGGTGGTTCCAG
			STM	NAT#116 STM primer	GCACCCAAGAGCTCCATCTC
			STM common	STM common primer	GCATGCCCTGCCCCTAAGAATTCG
18	CNAG_01054	SSU72	L1	CNAG_01054 5’ flanking region primer 1	GACTATGATGAAAAGACGGTCC
			L2	CNAG_01054 5’ flanking region primer 2	TCACTGGCCGTCGTTTTACTGGGAGGCAATGAGGATGAC
			R1	CNAG_01054 3’ flanking region primer 1	CATGGTCATAGCTGTTTCCTGTATCCTCAACGCTCACGGTG
			R2	CNAG_01054 3’ flanking region primer 2	ACAACCTTGGTCTCCTTGCG
			SO	CNAG_01054 diagnostic screening primer, pairing with B79	ATCTCCGTTCAGGACTGTC
			PO	CNAG_01054 Southern blot probe primer	ACTGGGAGGATAGTTTGGC
			STM	NAT#119 STM primer	CTCCCCACATAAAGAGAGCTAAAC
			STM common	STM common primer	GCATGCCCTGCCCCTAAGAATTCG
19	CNAG_01177	NEM1	L1	CNAG_01177 5’ flanking region primer 1	ATCTATGCCACTGAAAGCG
			L2	CNAG_01177 5’ flanking region primer 2	TCACTGGCCGTCGTTTTACTATGCGACTCAGGGTGTTC
			R1	CNAG_01177 3’ flanking region primer 1	CATGGTCATAGCTGTTTCCTGTGTGAATGATGTGCGGAGG
			R2	CNAG_01177 3’ flanking region primer 2	AGAGGAGGATTTGGCTTTTC
			SO	CNAG_01177 diagnostic screening primer, pairing with B79	TCACGAGCCTTTTTGTCC
			PO	CNAG_01177 Southern blot probe primer	ACGCTGATGGAGGAGATTG
			STM	NAT#177 STM primer	CACCAACTCCCCATCTCCAT
			STM common	STM common primer	GCATGCCCTGCCCCTAAGAATTCG
20	CNAG_01203	YVH1	L1	CNAG_01203 5’ flanking region primer 1	TGCTCATCCATTCTCAGG
			L2	CNAG_01203 5’ flanking region primer 2	TCACTGGCCGTCGTTTTACTATGGCTGTGCGACTTGAG
			R1	CNAG_01203 3’ flanking region primer 1	CATGGTCATAGCTGTTTCCTGCACAAAAACTGACGCTGAG
			R2	CNAG_01203 3’ flanking region primer 2	CTCCAGATTTTGTGGCAAG
			SO	CNAG_01203 diagnostic screening primer, pairing with B79	TCTTTGCCGACTTCCACTC
			PO	CNAG_01203 Southern blot probe primer	GACCTTTTCAGCGATTCG
			STM	NAT#5 STM primer	TGCTAGAGGGCGGGAGAGTT
			STM common	STM common primer	GCATGCCCTGCCCCTAAGAATTCG
21	CNAG_01254	OCA101	L1	CNAG_01254 5’ flanking region primer 1	TTCTGATGCTCACACTACTCTG
			L2	CNAG_01254 5’ flanking region primer 2	TCACTGGCCGTCGTTTTACAGGAGGACAGCATACAAATG
			R1	CNAG_01254 3’ flanking region primer 1	CATGGTCATAGCTGTTTCCTGCGAAACTTCCAGTAGCCTG
			R2	CNAG_01254 3’ flanking region primer 2	GAACGACGGAATAATGGC
			SO	CNAG_01254 diagnostic screening primer, pairing with B79	GACGAGGTGGTGGAAGATAC
			PO	CNAG_01254 Southern blot probe primer	CTTGAGTTCTGCCATTCG
			STM	NAT#210 STM primer	CTAGAGCCCGCCACAACGCT
			STM common	STM common primer	GCATGCCCTGCCCCTAAGAATTCG
22	CNAG_01314	PPP1	L1	CNAG_01314 5’ flanking region primer 1	CCTGTCCATCCTTCAAAGTTG
			L2	CNAG_01314 5’ flanking region primer 2	TCACTGGCCGTCGTTTTACGTTTGCTTGCTTCCATTCG
			R1	CNAG_01314 3’ flanking region primer 1	CATGGTCATAGCTGTTTCCTGGGAAATACGCCCAGAGATAC
			R2	CNAG_01314 3’ flanking region primer 2	TCATAGGGTCAGTGAGAAGTG
			SO	CNAG_01314 diagnostic screening primer, pairing with B79	TGATTATCGCCAAAGTCGC
			PO	CNAG_01314 Southern blot probe primer	AATCAGCGACTTCCAGAGG
			STM	NAT#184 STM primer	ATATATGGCTCGAGCTAGATAGAG
			STM common	STM common primer	GCATGCCCTGCCCCTAAGAATTCG
23	CNAG_01346	HPP2	L1	CNAG_01346 5’ flanking region primer 1	ACATCTATGGCAAGCGTGCG
			L2	CNAG_01346 5’ flanking region primer 2	TCACTGGCCGTCGTTTTACTCGTTCGGTCACATAAGCC
			R1	CNAG_01346 3’ flanking region primer 1	CATGGTCATAGCTGTTTCCTGCCTGTAGATTCTCCATAACACG
			R2	CNAG_01346 3’ flanking region primer 2	TTATTACAAGGTCCTCGGG
			SO	CNAG_01346 diagnostic screening primer, pairing with B79	AAGCCACACTCTCAACTCTTC
			PO	CNAG_01346 Southern blot probe primer	ACCAGGTTTTAGTCCGCCTC
			STM	NAT#204 STM primer	GATCTCTCGCGCTTGGGGGA
			STM common	STM common primer	GCATGCCCTGCCCCTAAGAATTCG
24	CNAG_01357	SDP101	L1	CNAG_01357 5’ flanking region primer 1	TGCCTTTTCCTCTTCGTG
			L2	CNAG_01357 5’ flanking region primer 2	TCACTGGCCGTCGTTTTACAGCCAGACACCAGGTAGAAC
			R1	CNAG_01357 3’ flanking region primer 1	CATGGTCATAGCTGTTTCCTGTAGATACACAGGCTGCGATGCG
			R2	CNAG_01357 3’ flanking region primer 2	ATACCTTGCTGAATCGCC
			SO	CNAG_01357 diagnostic screening primer, pairing with B79	TCCTTTGCTTCCATCTCGG
			PO	CNAG_01357 Southern blot probe primer	AGATACTGTGGCATTGCG
			STM	NAT#6 STM primer	ATAGCTACCACACGATAGCT
			STM common	STM common primer	GCATGCCCTGCCCCTAAGAATTCG
25	CNAG_01412	PAH1	L1	CNAG_01412 5’ flanking region primer 1	CCCAACTACAACTACTATGGAG
			L2	CNAG_01412 5’ flanking region primer 2	TCACTGGCCGTCGTTTTACGTAGGCTTTGGAGAGATACTG
			R1	CNAG_01412 3’ flanking region primer 1	CATGGTCATAGCTGTTTCCTGGGGAAGGAGGTGATTCTTATTC
			R2	CNAG_01412 3’ flanking region primer 2	GTTATCATCATCACGGTCAGAG
			SO	CNAG_01412 diagnostic screening primer, pairing with B79	TTGACACGCACCAGAATG
			PO	CNAG_01412 Southern blot probe primer	TTTTCTGCTGCTCGCAAG
			STM	NAT#204 STM primer	GATCTCTCGCGCTTGGGGGA
			STM common	STM common primer	GCATGCCCTGCCCCTAAGAATTCG
26	CNAG_01436	SIT4	L1	CNAG_01436 5’ flanking region primer 1	AGTGAGGTAGAAACCACGG
			L2	CNAG_01436 5’ flanking region primer 2	TCACTGGCCGTCGTTTTACTGAAGAGATTGGGATGGG
			R1	CNAG_01436 3’ flanking region primer 1	CATGGTCATAGCTGTTTCCTGACTAATCTGTCCTGGCTGG
			R2	CNAG_01436 3’ flanking region primer 2	CAAGGGTCTAAAGGAAGTCC
			SO	CNAG_01436 diagnostic screening primer, pairing with B79	GATACCCCAAGTGTCCCTAC
			PO	CNAG_01436 Southern blot probe primer	CATTACCGCATCTGTAGCAG
			STM	NAT#232 STM primer	CTTTAAAGGTGGTTTGTG
			STM common	STM common primer	GCATGCCCTGCCCCTAAGAATTCG
27	CNAG_01496	PPT1	L1	CNAG_01496 5’ flanking region primer 1	GATGCTTTCGTGACAGAGG
			L2	CNAG_01496 5’ flanking region primer 2	TCACTGGCCGTCGTTTTACTTTTCGTGGTAGCCATCGG
			R1	CNAG_01496 3’ flanking region primer 1	CATGGTCATAGCTGTTTCCTGAGCGAATGGAACACTATCG
			R2	CNAG_01496 3’ flanking region primer 2	TCTTTCAAGGGACGCTTTC
			SO	CNAG_01496 diagnostic screening primer, pairing with B79	ACGGAGTGAGTTGTCGTAG
			PO	CNAG_01496 Southern blot probe primer	ACTCAAAACAGGCGAAGG
			STM	NAT#184 STM primer	ATATATGGCTCGAGCTAGATAGAG
			STM common	STM common primer	GCATGCCCTGCCCCTAAGAATTCG
28	CNAG_01498	AKP2	L1	CNAG_01498 5’ flanking region primer 1	ACCATAGAGGGGGGTAAATG
			L2	CNAG_01498 5’ flanking region primer 2	TCACTGGCCGTCGTTTTACTTGAGAGTCGTCCTTCCTG
			R1	CNAG_01498 3’ flanking region primer 1	CATGGTCATAGCTGTTTCCTGTGGGGGGATTGTTTTCCAGG
			R2	CNAG_01498 3’ flanking region primer 2	ACCATCACCCAAAAGGAGG
			SO	CNAG_01498 diagnostic screening primer, pairing with B79	CGGGCAATGACTAACATAGG
			PO	CNAG_01498 Southern blot probe primer	TCGTAGAGGACACCTTCGTC
			STM	NAT#6 STM primer	ATAGCTACCACACGATAGCT
			STM common	STM common primer	GCATGCCCTGCCCCTAAGAATTCG
29	CNAG_01518	PMU1	L1	CNAG_01518 5’ flanking region primer 1	GCGTGTATTTGTTAGGTTGC
			L2	CNAG_01518 5’ flanking region primer 2	TCACTGGCCGTCGTTTTACTGAAGAATCATCCAGCGG
			R1	CNAG_01518 3’ flanking region primer 1	CATGGTCATAGCTGTTTCCTGAGACTGCGACCCTTTTAGC
			R2	CNAG_01518 3’ flanking region primer 2	AATCAGGCTTTACCTCGC
			SO	CNAG_01518 diagnostic screening primer, pairing with B79	GTCTTTACTGGTATCTTGCCC
			PO	CNAG_01518 Southern blot probe primer	CATCCAAAAGAAAGGAGCC
			STM	NAT#205 STM primer	TATCCCCCTCTCCGCTCTCTAGCA
			STM common	STM common primer	GCATGCCCTGCCCCTAAGAATTCG
30	CNAG_01519	EEP1	L1	CNAG_01519 5’ flanking region primer 1	GAGCAATGACTTGATTAGCG
			L2	CNAG_01519 5’ flanking region primer 2	TCACTGGCCGTCGTTTTACTTACTGTTCCCTGGTCTGG
			R1	CNAG_01519 3’ flanking region primer 1	CATGGTCATAGCTGTTTCCTGTGATTAGGGAGGGGAGAAG
			R2	CNAG_01519 3’ flanking region primer 2	GGTCAGACATTGGAAGAGAGC
			SO	CNAG_01519 diagnostic screening primer, pairing with B79	ACCATACCTCGCACAATCC
			PO	CNAG_01519 Southern blot probe primer	TGGTTTCTCGGCGAATAC
			STM	NAT#191 STM primer	ATATGGATGTTTTTAGCGAG
			STM common	STM common primer	GCATGCCCTGCCCCTAAGAATTCG
31	CNAG_01532	INP52	L1	CNAG_01532 5’ flanking region primer 1	CTGGCACTCCAAAACAATACAG
			L2	CNAG_01532 5’ flanking region primer 2	TCACTGGCCGTCGTTTTACTGTTCTTTGACCCAGTTGG
			R1	CNAG_01532 3’ flanking region primer 1	CATGGTCATAGCTGTTTCCTGATGGGATACAACGAAGGGGC
			R2	CNAG_01532 3’ flanking region primer 2	TTTGGACGAGGAGGTAGTGG
			SO	CNAG_01532 diagnostic screening primer, pairing with B79	ATTTGGGCACAACGAGAC
			PO	CNAG_01532 Southern blot probe primer	CCCAGAGCAGAAATGGATG
			STM	NAT#201 STM primer	CACCCTCTATCTCGAGAAAGCTCC
			STM common	STM common primer	GCATGCCCTGCCCCTAAGAATTCG
32	CNAG_01572	CDC25	L1	CNAG_01572 5’ flanking region primer 1	CGAGTTTTGAGGTTGATTCC
			L2	CNAG_01572 5’ flanking region primer 2	TCACTGGCCGTCGTTTTACCGTTGGTTGGTCACTTTG
			R1	CNAG_01572 3’ flanking region primer 1	CATGGTCATAGCTGTTTCCTGACAGACAGAGCCCCAATAG
			R2	CNAG_01572 3’ flanking region primer 2	CTAACTGTAGCACCACCGTC
			SO	CNAG_01572 diagnostic screening primer, pairing with B79	TGCGTCTTCTGTATGTGCC
			PO	CNAG_01572 Southern blot probe primer	AGACCAATGAAACAGGGG
			STM	NAT#220 STM primer	CAGATCTCGAACGATACCCA
			STM common	STM common primer	GCATGCCCTGCCCCTAAGAATTCG
33	CNAG_01604	-	L1	CNAG_01604 5’ flanking region primer 1	TGATGGGAAATGTGAATGGG
			L2	CNAG_01604 5’ flanking region primer 2	TCACTGGCCGTCGTTTTACTACGTAATGGTAGCCGATTGTGAG
			R1	CNAG_01604 3’ flanking region primer 1	CATGGTCATAGCTGTTTCCTGCTCAACCAACAGAGGTAAAACG
			R2	CNAG_01604 3’ flanking region primer 2	GCCTACTATTGTTGTTGGTCG
			SO	CNAG_01604 diagnostic screening primer, pairing with B79	TGTGCCAGTAGACAGTTTTC
			PO	CNAG_01604 Southern blot probe primer	CCCTTTCTCCTCAACAACC
			STM	NAT#230 STM primer	ATGTAGGTAGGGTGATAGGT
			STM common	STM common primer	GCATGCCCTGCCCCTAAGAATTCG
34	CNAG_01744	HAD1	L1	CNAG_01744 5’ flanking region primer 1	AGCAGTTTGATTAGCGGC
			L2	CNAG_01744 5’ flanking region primer 2	TCACTGGCCGTCGTTTTACAGACTTGGTGAAGACGGAC
			R1	CNAG_01744 3’ flanking region primer 1	CATGGTCATAGCTGTTTCCTGCGAAATGTCTCAGGACGAG
			R2	CNAG_01744 3’ flanking region primer 2	CACTGTTATTCGTTTATCGCCC
			SO	CNAG_01744 diagnostic screening primer, pairing with B79	AGTTGTGGCAAGTTGTGTG
			PO	CNAG_01744 Southern blot probe primer	TGTCAAACAATACCGACTCG
			STM	NAT#204 STM primer	GATCTCTCGCGCTTGGGGGA
			STM common	STM common primer	GCATGCCCTGCCCCTAAGAATTCG
35	CNAG_01823	INM1	L1	CNAG_01823 5’ flanking region primer 1	ACTTTAGTCGGTCGGAGATG
			L2	CNAG_01823 5’ flanking region primer 2	TCACTGGCCGTCGTTTTACAGTGAGAAGTCTACGGCAC
			R1	CNAG_01823 3’ flanking region primer 1	CATGGTCATAGCTGTTTCCTGGAGTTTTACGACTGTGTTGAGG
			R2	CNAG_01823 3’ flanking region primer 2	GCATTTCCATCGCACTTCC
			SO	CNAG_01823 diagnostic screening primer, pairing with B79	GCAGAGAGGTATTGAACGAC
			PO	CNAG_01823 Southern blot probe primer	ACTTACATCAAGGGCGAGC
			STM	NAT#191 STM primer	ATATGGATGTTTTTAGCGAG
			STM common	STM common primer	GCATGCCCTGCCCCTAAGAATTCG
36	CNAG_01864	NDX5	L1	CNAG_01864 5’ flanking region primer 1	ACACCAATGTTCAAGCCTG
			L2	CNAG_01864 5’ flanking region primer 2	TCACTGGCCGTCGTTTTACATGGCGTTTCTGTGGGAGTC
			R1	CNAG_01864 3’ flanking region primer 1	CATGGTCATAGCTGTTTCCTGTTCAAGGCTATGGGTGGTG
			R2	CNAG_01864 3’ flanking region primer 2	TGTGTCGCTCTATCACTCAG
			SO	CNAG_01864 diagnostic screening primer, pairing with B79	CCATTTCTGTTGCGATTAGC
			PO	CNAG_01864 Southern blot probe primer	TTCCTGTCCATCCTTCTGG
			STM	NAT#150 STM primer	ACATACACCCCCATCCCCCC
			STM common	STM common primer	GCATGCCCTGCCCCTAAGAATTCG
37	CNAG_01877	GUA1	L1	CNAG_01877 5’ flanking region primer 1	TCAGTCTTGCTCTCTTCGG
			L2	CNAG_01877 5’ flanking region primer 2	TCACTGGCCGTCGTTTTACCAAGATGAGGATGGTGTCG
			R1	CNAG_01877 3’ flanking region primer 1	CATGGTCATAGCTGTTTCCTGATTACTTCCAAGCCTCCTGGGACG
			R2	CNAG_01877 3’ flanking region primer 2	TGCTTGCGTATGACAGAC
			SO	CNAG_01877 diagnostic screening primer, pairing with B79	GGGCATCTGTATGTTTGCG
			PO	CNAG_01877 Southern blot probe primer	CTTAGGCTTCCAGGACAAC
			STM	NAT#213 STM primer	CTGGGGATTTTGATGTGTCTATGT
			STM common	STM common primer	GCATGCCCTGCCCCTAAGAATTCG
38	CNAG_01900	NDX1	L1	CNAG_01900 5’ flanking region primer 1	CCATAAAACCACCAGGAGC
			L2	CNAG_01900 5’ flanking region primer 2	TCACTGGCCGTCGTTTTACCAACAGGTAAGAGAGATTTGGG
			R1	CNAG_01900 3’ flanking region primer 1	CATGGTCATAGCTGTTTCCTGGAATGAATCACACTTCCTGGAG
			R2	CNAG_01900 3’ flanking region primer 2	AGACCTCAATGCCGTTCAG
			SO	CNAG_01900 diagnostic screening primer, pairing with B79	GCACCATTTTTTCCTGCTAC
			PO	CNAG_01900 Southern blot probe primer	AGTGAGATGGAAAGGCACG
			STM	NAT#210 STM primer	CTAGAGCCCGCCACAACGCT
			STM common	STM common primer	GCATGCCCTGCCCCTAAGAATTCG
39	CNAG_01901	NDX2	L1	CNAG_01901 5’ flanking region primer 1	TCGCTTTCTTTCCTCTTCG
			L2	CNAG_01901 5’ flanking region primer 2	TCACTGGCCGTCGTTTTACGAAGAGATGTGGTGTGAGTAG
			R1	CNAG_01901 3’ flanking region primer 1	CATGGTCATAGCTGTTTCCTGTGAGAAGATGCCACAGGAG
			R2	CNAG_01901 3’ flanking region primer 2	GCATCAAAAACGAGCAGAC
			SO	CNAG_01901 diagnostic screening primer, pairing with B79	CCCATCTTTCCCTTTTCTTCTG
			PO	CNAG_01901 Southern blot probe primer	GTAGCAGGAAAAAATGGTGC
			STM	NAT#211 STM primer	GCGGTCGCTTTATAGCGATT
			STM common	STM common primer	GCATGCCCTGCCCCTAAGAATTCG
40	CNAG_02001	INP5203	L1	CNAG_02001 5’ flanking region primer 1	ATTCATCATCACAGCCCCCGAG
			L2	CNAG_02001 5’ flanking region primer 2	TCACTGGCCGTCGTTTTACATGGTGGTGGTGGTGTTCAC
			R1	CNAG_02001 3’ flanking region primer 1	CATGGTCATAGCTGTTTCCTGATGTGAATGAGGAGTGGGC
			R2	CNAG_02001 3’ flanking region primer 2	CGACTTTTCGTCCTTGCTC
			SO	CNAG_02001 diagnostic screening primer, pairing with B79	TCTTTCGGCACACACACAG
			PO	CNAG_02001 Southern blot probe primer	CAAAAGGAGGAATCCCAACTC
			STM	NAT#205 STM primer	TATCCCCCTCTCCGCTCTCTAGCA
			STM common	STM common primer	GCATGCCCTGCCCCTAAGAATTCG
41	CNAG_02109	INP5201	L1	CNAG_02109 5’ flanking region primer 1	CGTTTCCATTTGGGGTCAG
			L2	CNAG_02109 5’ flanking region primer 2	TCACTGGCCGTCGTTTTACTGCGAGGCTCTCAAACTTG
			R1	CNAG_02109 3’ flanking region primer 1	CATGGTCATAGCTGTTTCCTGCGAAGCGAGAAAAGGAGTTG
			R2	CNAG_02109 3’ flanking region primer 2	TTCTTCCTCACCTGGATACCGC
			SO	CNAG_02109 diagnostic screening primer, pairing with B79	AGTCTTGATGGCTTCTTCAC
			PO	CNAG_02109 Southern blot probe primer	GCTGTTTAGAGTGAGTAGAGG
			STM	NAT#122 STM primer	ACAGCTCCAAACCTCGCTAAACAG
			STM common	STM common primer	GCATGCCCTGCCCCTAAGAATTCG
42	CNAG_02161	ASP1	L1	CNAG_02161 5’ flanking region primer 1	GAAAGATGAGGATGAATGGG
			L2	CNAG_02161 5’ flanking region primer 2	TCACTGGCCGTCGTTTTACCGAAGAACAGTGACGGTTG
			R1	CNAG_02161 3’ flanking region primer 1	CATGGTCATAGCTGTTTCCTGTTTGACAGTCCAACCGAG
			R2	CNAG_02161 3’ flanking region primer 2	TAGTGTGATAGGGACCTCCG
			SO	CNAG_02161 diagnostic screening primer, pairing with B79	ACACCCAACTCCCTAATCG
			PO	CNAG_02161 Southern blot probe primer	ACCGTTTCATCCTGAGTGG
			STM	NAT#240 STM primer	GGTGTTGGATCGGGGTGGAT
			STM common	STM common primer	GCATGCCCTGCCCCTAAGAATTCG
43	CNAG_02177	PPH22	L1	CNAG_02177 5’ flanking region primer 1	TCCGTTCACCAGGCAATAC
			L2	CNAG_02177 5’ flanking region primer 2	TCACTGGCCGTCGTTTTACTTTACTTCAGGCTCGCTCAGAGGC
			R1	CNAG_02177 3’ flanking region primer 1	CATGGTCATAGCTGTTTCCTGCAACAAACTGACGAAGCC
			R2	CNAG_02177 3’ flanking region primer 2	CTGTTCATTGCTCAAGGG
			SO	CNAG_02177 diagnostic screening primer, pairing with B79	CTCGTCTCAAAAACACCG
			PO	CNAG_02177 Southern blot probe primer	TGTCAATCAACGCAGTCAG
			STM	NAT#234 STM primer	CCAGCCAGCACTCCGATATA
			STM common	STM common primer	GCATGCCCTGCCCCTAAGAATTCG
44	CNAG_02236	PPG1	L1	CNAG_02236 5’ flanking region primer 1	TCAGCATTACCGAAGCCAGG
			L2	CNAG_02236 5’ flanking region primer 2	TCACTGGCCGTCGTTTTACGCTGTTTGTTGCGAAGACG
			R1	CNAG_02236 3’ flanking region primer 1	CATGGTCATAGCTGTTTCCTGACGGTTGTATCAGCAAATCG
			R2	CNAG_02236 3’ flanking region primer 2	TCTTTTCGCTTCCCGTGGAC
			SO	CNAG_02236 diagnostic screening primer, pairing with B79	GCTTATGGACGACAATGAGAG
			PO	CNAG_02236 Southern blot probe primer	ATCAAGTCGTGGAACTGCCC
			STM	NAT#123 STM primer	CTATCGACCAACCAACACAG
			STM common	STM common primer	GCATGCCCTGCCCCTAAGAATTCG
45	CNAG_02375	FIG4	L1	CNAG_02375 5’ flanking region primer 1	TTAGGGATGCTATCTCTCCG
			L2	CNAG_02375 5’ flanking region primer 2	TCACTGGCCGTCGTTTTACTTCTTTCGTTTGCCGACCC
			R1	CNAG_02375 3’ flanking region primer 1	CATGGTCATAGCTGTTTCCTGAAGACGGAGGAGACGAAGAG
			R2	CNAG_02375 3’ flanking region primer 2	GCAGCGAAGTATGTTTCTGTC
			SO	CNAG_02375 diagnostic screening primer, pairing with B79	CTTGCGGCTAAGGTCATAAG
			PO	CNAG_02375 Southern blot probe primer	ACCACATTGAGAGCGTTG
			STM	NAT#150 STM primer	ACATACACCCCCATCCCCCC
			STM common	STM common primer	GCATGCCCTGCCCCTAAGAATTCG
46	CNAG_02453	PTP5	L1	CNAG_02453 5’ flanking region primer 1	CGAGGATAAAGAGGGTGGAC
			L2	CNAG_02453 5’ flanking region primer 2	TCACTGGCCGTCGTTTTACTTGCTTTTAGGCGAGAGGGC
			R1	CNAG_02453 3’ flanking region primer 1	CATGGTCATAGCTGTTTCCTGGTATTGTGAGCAGGGTCTC
			R2	CNAG_02453 3’ flanking region primer 2	CCTCCACATAAAGGTCTTCG
			SO	CNAG_02453 diagnostic screening primer, pairing with B79	TCCCTCCTCAATAATCCCC
			PO	CNAG_02453 Southern blot probe primer	ATACAGGAGGAAGGTCTGGC
			STM	NAT#191 STM primer	ATATGGATGTTTTTAGCGAG
			STM common	STM common primer	GCATGCCCTGCCCCTAAGAATTCG
47	CNAG_02470	PPP2	L1	CNAG_02470 5’ flanking region primer 1	AAGTCTGGTGTTGATTGGC
			L2	CNAG_02470 5’ flanking region primer 2	TCACTGGCCGTCGTTTTACTTGTTCGTGGTCGGGGTCAGATTC
			R1	CNAG_02470 3’ flanking region primer 1	CATGGTCATAGCTGTTTCCTGAGCGTTGATTGCGGAAAGC
			R2	CNAG_02470 3’ flanking region primer 2	ACTCATCCATTCCCCACTC
			SO	CNAG_02470 diagnostic screening primer, pairing with B79	TGAGGGATAAGGCACACAG
			PO	CNAG_02470 Southern blot probe primer	GCCACTGACATTGACCTTC
			STM	NAT#290 STM primer	ACCGACAGCTCGAACAAGCAAGAG
			STM common	STM common primer	GCATGCCCTGCCCCTAAGAATTCG
48	CNAG_02487	PHS1	L1	CNAG_02487 5’ flanking region primer 1	GTGGGATGGGAAATGATG
			L2	CNAG_02487 5’ flanking region primer 2	CTGGCCGTCGTTTTACAGTGACGCTTTTGTGTCG
			R1	CNAG_02487 3’ flanking region primer 1	GTCATAGCTGTTTCCTGTAAAGGCAAGACCGTAGGC
			R2	CNAG_02487 3’ flanking region primer 2	CCTTCGTCTTCTTCGTCTC
			SO	CNAG_02487 diagnostic screening primer, pairing with B79	ACACTGAAGAGACTCCCGAG
			PO	CNAG_02487 Southern blot probe primer	TGAGTAGCGGATGACTTCG
			STM	NAT#225 STM primer	CCATAGAACTAGCTAAAGCA
			STM common	STM common primer	GCATGCCCTGCCCCTAAGAATTCG
49	CNAG_02490	MRE11	L1	CNAG_02490 5’ flanking region primer 1	GGCATACTTGATAAGGAACTCG
			L2	CNAG_02490 5’ flanking region primer 2	TCACTGGCCGTCGTTTTACTACCTTGGTTGTGAGTCGG
			R1	CNAG_02490 3’ flanking region primer 1	CATGGTCATAGCTGTTTCCTGGAATGAAGAGGGAATCTGCG
			R2	CNAG_02490 3’ flanking region primer 2	TCTCAAGGTCGTTGCCATCG
			SO	CNAG_02490 diagnostic screening primer, pairing with B79	TGGCTTACAAGAACTCAGC
			PO	CNAG_02490 Southern blot probe primer	CGGCTCATCTCCTATTTCG
			STM	NAT#242 STM primer	GTAGCGATAGGGGTGTCGCTTTAG
			STM common	STM common primer	GCATGCCCTGCCCCTAAGAATTCG
50	CNAG_02545	IPP1	L1	CNAG_02545 5’ flanking region primer 1	TGCCTACTTTTCCGCTGTC
			L2	CNAG_02545 5’ flanking region primer 2	TCACTGGCCGTCGTTTTACGCGAGAGAGTAGAGGATAATCG
			R1	CNAG_02545 3’ flanking region primer 1	CATGGTCATAGCTGTTTCCTGTTCTTCATCTCCTCCGCCTCTG
			R2	CNAG_02545 3’ flanking region primer 2	CGCCTGATTTGTGATTTCTCC
			SO	CNAG_02545 diagnostic screening primer, pairing with B79	TGAGGGCGGAGACAAAGTTG
			PO	CNAG_02545 Southern blot probe primer	GCTCTGTCATCTTATCGCAAC
			STM	NAT#210 STM primer	CTAGAGCCCGCCACAACGCT
			STM common	STM common primer	GCATGCCCTGCCCCTAAGAATTCG
51	CNAG_02681	APH3	L1	CNAG_02681 5’ flanking region primer 1	ACCAATCCTTTACCCACG
			L2	CNAG_02681 5’ flanking region primer 2	TCACTGGCCGTCGTTTTACGATGAAGGCAGCAATGAAC
			R1	CNAG_02681 3’ flanking region primer 1	CATGGTCATAGCTGTTTCCTGCGATTCTGATGGTATGCTATGC
			R2	CNAG_02681 3’ flanking region primer 2	CGACTCTTCTCCGACAAAC
			SO	CNAG_02681 diagnostic screening primer, pairing with B79	AAGTCAGAGGAATCTCAGCC
			PO	CNAG_02681 Southern blot probe primer	CGGAACCTTTCAACAGAACC
			STM	NAT#150 STM primer	ACATACACCCCCATCCCCCC
			STM common	STM common primer	GCATGCCCTGCCCCTAAGAATTCG
52	CNAG_02740	RPP1	L1	CNAG_02740 5’ flanking region primer 1	ATGTCACTTTATCCGCTCAG
			L2	CNAG_02740 5’ flanking region primer 2	TCACTGGCCGTCGTTTTACTGGGAACGGAAGATACAGG
			R1	CNAG_02740 3’ flanking region primer 1	CATGGTCATAGCTGTTTCCTGAAGATGCGGTGGTCAAACG
			R2	CNAG_02740 3’ flanking region primer 2	TCCCAACACCAATGATTCG
			SO	CNAG_02740 diagnostic screening primer, pairing with B79	GGGCATACTTGATTTTGCG
			PO	CNAG_02740 Southern blot probe primer	ATGTTACTCACAATGCCCC
			STM	NAT#232 STM primer	CTTTAAAGGTGGTTTGTG
			STM common	STM common primer	GCATGCCCTGCCCCTAAGAATTCG
53	CNAG_02772	PMU101	L1	CNAG_02772 5’ flanking region primer 1	TGCGACAGAGGGTGACTAAG
			L2	CNAG_02772 5’ flanking region primer 2	TCACTGGCCGTCGTTTTACACAACGGAGCAAAACGAG
			R1	CNAG_02772 3’ flanking region primer 1	CATGGTCATAGCTGTTTCCTGAGGGGACAGAAGAAGTTACAG
			R2	CNAG_02772 3’ flanking region primer 2	TTACAAACGGACGGTTGC
			SO	CNAG_02772 diagnostic screening primer, pairing with B79	ATTTGGTTCCGATAGGGG
			PO	CNAG_02772 Southern blot probe primer	GTTTATCACATTCGTGGACG
			STM	NAT#208 STM primer	TGGTCGCGGGAGATCGTGGTTT
			STM common	STM common primer	GCATGCCCTGCCCCTAAGAATTCG
54	CNAG_02861	HIS2	L1	CNAG_02861 5’ flanking region primer 1	CGACGCTGTTTGGAACTATG
			L2	CNAG_02861 5’ flanking region primer 2	TCACTGGCCGTCGTTTTACAGAATGATGGCTGTGAGGC
			R1	CNAG_02861 3’ flanking region primer 1	CATGGTCATAGCTGTTTCCTGTAGAGGATGCTCAACGACG
			R2	CNAG_02861 3’ flanking region primer 2	TAAAGCAGGAGCAGACCAG
			SO	CNAG_02861 diagnostic screening primer, pairing with B79	TTTCGCTTCCGACAACTG
			PO	CNAG_02861 Southern blot probe primer	TCAGAGGGGCATAAATCGGC
			STM	NAT#159 STM primer	ACGCACCAGACACACAACCAG
			STM common	STM common primer	GCATGCCCTGCCCCTAAGAATTCG
55	CNAG_02878	GEP4	L1	CNAG_02878 5’ flanking region primer 1	TTGTCCAGCGTTCTTCTGCCCTTG
			L2	CNAG_02878 5’ flanking region primer 2	TCACTGGCCGTCGTTTTACGAAAAGGGCGGTAAGGTAG
			R1	CNAG_02878 3’ flanking region primer 1	CATGGTCATAGCTGTTTCCTGGGAAAACAGTGGTTCGCAG
			R2	CNAG_02878 3’ flanking region primer 2	CCTCTCGGACACCTCTAAAC
			SO	CNAG_02878 diagnostic screening primer, pairing with B79	ATTCAAGTGTCACCGACG
			PO	CNAG_02878 Southern blot probe primer	AGTAAAGGCGACTCACCAGG
			STM	NAT#208 STM primer	TGGTCGCGGGAGATCGTGGTTT
			STM common	STM common primer	GCATGCCCTGCCCCTAAGAATTCG
56	CNAG_02944	APH1	L1	CNAG_02944 5’ flanking region primer 1	AGGCGGATTGGTTTTGTC
			L2	CNAG_02944 5’ flanking region primer 2	TCACTGGCCGTCGTTTTACAGGGAGCAAGGCAAAGAGAG
			R1	CNAG_02944 3’ flanking region primer 1	CATGGTCATAGCTGTTTCCTGCGAGCATAAGGGTCAAACTATC
			R2	CNAG_02944 3’ flanking region primer 2	ACCTCCCTTCCCGTATCTAC
			SO	CNAG_02944 diagnostic screening primer, pairing with B79	AGCGACTCAAACAGCAAG
			PO	CNAG_02944 Southern blot probe primer	TGGAGGAAAGACATCCGAG
			STM	NAT#191 STM primer	ATATGGATGTTTTTAGCGAG
			STM common	STM common primer	GCATGCCCTGCCCCTAAGAATTCG
57	CNAG_02986	YSA1	L1	CNAG_02986 5’ flanking region primer 1	GCATACACGAGCGAATCAG
			L2	CNAG_02986 5’ flanking region primer 2	TCACTGGCCGTCGTTTTACAAGGTTCTCAGGCTTCTGGG
			R1	CNAG_02986 3’ flanking region primer 1	CATGGTCATAGCTGTTTCCTGACTATGCCAGGAGAGGTTTC
			R2	CNAG_02986 3’ flanking region primer 2	TGCTGACATACCCGAAAGC
			SO	CNAG_02986 diagnostic screening primer, pairing with B79	TTTTGGAAACTGCTGGCG
			PO	CNAG_02986 Southern blot probe primer	CGCAGATGAAATGGAAGTTC
			STM	NAT#116 STM primer	GCACCCAAGAGCTCCATCTC
			STM common	STM common primer	GCATGCCCTGCCCCTAAGAATTCG
58	CNAG_03014	CAX4	L1	CNAG_03014 5’ flanking region primer 1	TCCTCGTTTCGTTCCATCCG
			L2	CNAG_03014 5’ flanking region primer 2	TCACTGGCCGTCGTTTTACGTGAGTGAGAAGGATTTGAGG
			R1	CNAG_03014 3’ flanking region primer 1	CATGGTCATAGCTGTTTCCTGGGGAGGATAAGAAGAGGAAATGAG
			R2	CNAG_03014 3’ flanking region primer 2	TTTCTCTCCTGCCTTCCCTCTC
			SO	CNAG_03014 diagnostic screening primer, pairing with B79	TATGCTTTGGTCGTCAGC
			PO	CNAG_03014 Southern blot probe primer	GCTTGAGAATGACTGCTCG
			STM	NAT#211 STM primer	GCGGTCGCTTTATAGCGATT
			STM common	STM common primer	GCATGCCCTGCCCCTAAGAATTCG
59	CNAG_03052	PTC2	L1	CNAG_03052 5’ flanking region primer 1	AGAGTGGAAGAAGGAAGACG
			L2	CNAG_03052 5’ flanking region primer 2	TCACTGGCCGTCGTTTTACTTCCGTCACTGTTGTTCCAA
			R1	CNAG_03052 3’ flanking region primer 1	CATGGTCATAGCTGTTTCCTGCAAGAACTTCAGGGACTGC
			R2	CNAG_03052 3’ flanking region primer 2	ATGAGGAGTAGCCTGTTGC
			SO	CNAG_03052 diagnostic screening primer, pairing with B79	GCGGAAGGTAAAAAAGTGTG
			PO1	CNAG_03052 Southern blot probe primer 1	GCAGGGTCAAACACTCTCTG
			PO2	CNAG_03052 Southern blot probe primer 2	GCAAGGTTACCGTTCACTC
			STM	NAT#224 STM primer	AACCTTTAAATGGGTAGAG
			STM common	STM common primer	GCATGCCCTGCCCCTAAGAATTCG
60	CNAG_03078	NPP1	L1	CNAG_03078 5’ flanking region primer 1	AACCCACAGATTTCCAAGC
			L2	CNAG_03078 5’ flanking region primer 2	TCACTGGCCGTCGTTTTACAGTTTGAATGTTCCGAGACG
			R1	CNAG_03078 3’ flanking region primer 1	CATGGTCATAGCTGTTTCCTGGGGATTATTGGATTGAGCGAC
			R2	CNAG_03078 3’ flanking region primer 2	TGATGAGTAGAGCACAGAGAG
			SO	CNAG_03078 diagnostic screening primer, pairing with B79	ATGGCTGAGGACCAGTAAG
			PO	CNAG_03078 Southern blot probe primer	GTCAAAACCCGTTACAATGC
			STM	NAT#119 STM primer	CTCCCCACATAAAGAGAGCTAAAC
			STM common	STM common primer	GCATGCCCTGCCCCTAAGAATTCG
61	CNAG_03190	CCR4	L1	CNAG_03190 5’ flanking region primer 1	GGGAGTTCGTTCTTCAGAC
			L2	CNAG_03190 5’ flanking region primer 2	TCACTGGCCGTCGTTTTACTCGTGGATTGCTGAGACTGG
			R1	CNAG_03190 3’ flanking region primer 1	CATGGTCATAGCTGTTTCCTGCTTCCTCTCAATGGTGACTC
			R2	CNAG_03190 3’ flanking region primer 2	GACTGGTCACAACTATCGTG
			SO	CNAG_03190 diagnostic screening primer, pairing with B79	GGGAGTTCGTTCTTCAGAC
			PO	CNAG_03190 Southern blot probe primer	TCCCATTCCAAATCCTGGC
			STM	NAT#210 STM primer	CTAGAGCCCGCCACAACGCT
			STM common	STM common primer	GCATGCCCTGCCCCTAAGAATTCG
62	CNAG_03202	CAC1	L1	CNAG_03202 5’ flanking region primer 1	TTCTCCATTCCTACCGTGCG
			L2	CNAG_03202 5’ flanking region primer 2	CTGGCCGTCGTTTTACCCGCAAAAGAACCAATGACTAC
			R1	CNAG_03202 3’ flanking region primer 1	GTCATAGCTGTTTCCTGATGTGGAAGGATACGCCGTTGC
			R2	CNAG_03202 3’ flanking region primer 2	TCAATCCTCCCCACTAAGC
			SO	CNAG_03202 diagnostic screening primer, pairing with B79	AGTCTGTCAAAGTCCTCACG
			PO1	CNAG_03202 Southern blot probe primer 1	CTCCACCCACTATCACAAAC
			PO2	CNAG_03202 Southern blot probe primer 2	CCGATGTTCAGAGGTTGTAAAG
			STM	NAT#159 STM primer	ACGCACCAGACACACAACCAG
			STM common	STM common primer	GCATGCCCTGCCCCTAAGAATTCG
63	CNAG_03222	DBR1	L1	CNAG_03222 5’ flanking region primer 1	TTCCAATCCAACAGTCGC
			L2	CNAG_03222 5’ flanking region primer 2	TCACTGGCCGTCGTTTTACTCCGAAATGCCTGTTGAGG
			R1	CNAG_03222 3’ flanking region primer 1	CATGGTCATAGCTGTTTCCTGTTACTCCCACTCGCTAAGC
			R2	CNAG_03222 3’ flanking region primer 2	TTTTGGTAGGTGGGAGAGG
			SO	CNAG_03222 diagnostic screening primer, pairing with B79	AGAAATAGAAAGGCTGGCG
			PO	CNAG_03222 Southern blot probe primer	TACTGACCCTCATACTGCG
			STM	NAT#282 STM primer	TCTCTATAGCAAAACCAATC
			STM common	STM common primer	GCATGCCCTGCCCCTAAGAATTCG
64	CNAG_03262	INM101	L1	CNAG_03262 5’ flanking region primer 1	GCTCAGCCAAATGCTTAGTG
			L2	CNAG_03262 5’ flanking region primer 2	TCACTGGCCGTCGTTTTACAAGACCGTAGGCGAAATCG
			R1	CNAG_03262 3’ flanking region primer 1	CATGGTCATAGCTGTTTCCTGGGAGGAATGGACCAATGAAG
			R2	CNAG_03262 3’ flanking region primer 2	AGAAGCAGATTTGCGAGC
			SO	CNAG_03262 diagnostic screening primer, pairing with B79	CTGTTGGGAGTCTCGTATTC
			PO	CNAG_03262 Southern blot probe primer	CATCGGTCTCAGTAACAAGC
			STM	NAT#201 STM primer	CACCCTCTATCTCGAGAAAGCTCC
			STM common	STM common primer	GCATGCCCTGCCCCTAAGAATTCG
65	CNAG_03296	SIW14	L1	CNAG_03296 5’ flanking region primer 1	CTCATTCAGGATTTACCACG
			L2	CNAG_03296 5’ flanking region primer 2	TCACTGGCCGTCGTTTTACAAAGTTGTTGGCGAGGTC
			R1	CNAG_03296 3’ flanking region primer 1	CATGGTCATAGCTGTTTCCTGTCATCGGGAGTTTGTTCAG
			R2	CNAG_03296 3’ flanking region primer 2	CAACTACCACTCACAACTCTTG
			SO	CNAG_03296 diagnostic screening primer, pairing with B79	GTTTGTCCAGTTTGGCAAG
			PO	CNAG_03296 Southern blot probe primer	AGTATGGGATGATTCCGC
			STM	NAT#225 STM primer	CCATAGAACTAGCTAAAGCA
			STM common	STM common primer	GCATGCCCTGCCCCTAAGAATTCG
66	CNAG_03396	NPY1	L1	CNAG_03396 5’ flanking region primer 1	ACGAAGACACTGGTTTAGTC
			L2	CNAG_03396 5’ flanking region primer 2	TCACTGGCCGTCGTTTTACATCATACAACGCCTTCCCCG
			R1	CNAG_03396 3’ flanking region primer 1	CATGGTCATAGCTGTTTCCTGCGGAGTTTTGATTCGCGAA
			R2	CNAG_03396 3’ flanking region primer 2	CCCAAGAGCGAAAAAGGTAG
			SO	CNAG_03396 diagnostic screening primer, pairing with B79	AAGCCAGAAGTCTTTGCTG
			PO	CNAG_03396 Southern blot probe primer	TTGTGGCAGATAGCGTAAC
			STM	NAT#122 STM primer	ACAGCTCCAAACCTCGCTAAACAG
			STM common	STM common primer	GCATGCCCTGCCCCTAAGAATTCG
67	CNAG_03491	NDX3	L1	CNAG_03491 5’ flanking region primer 1	CCGAATCTTATCGTTCTCCTAC
			L2	CNAG_03491 5’ flanking region primer 2	TCACTGGCCGTCGTTTTACCCTATCGCAGGCTATCAGTG
			R1	CNAG_03491 3’ flanking region primer 1	CATGGTCATAGCTGTTTCCTGCGAGCACAAAGACTACAAAGC
			R2	CNAG_03491 3’ flanking region primer 2	GTTCAGACATTCCAAGGCG
			SO	CNAG_03491 diagnostic screening primer, pairing with B79	TCCTCCTATGTCAGGGTTCG
			PO	CNAG_03491 Southern blot probe primer	GTTACTGAGTTGTCTTCCTCTG
			STM	NAT#201 STM primer	CACCCTCTATCTCGAGAAAGCTCC
			STM common	STM common primer	GCATGCCCTGCCCCTAAGAATTCG
68	CNAG_03541	PTC7	L1	CNAG_03541 5’ flanking region primer 1	AGACATTGACGACGCTGAG
			L2	CNAG_03541 5’ flanking region primer 2	TCACTGGCCGTCGTTTTACGATGAGGTTTGTAAAGAGCG
			R1	CNAG_03541 3’ flanking region primer 1	CATGGTCATAGCTGTTTCCTGCCAGCGTAACTGTTGTGAC
			R2	CNAG_03541 3’ flanking region primer 2	ACAGTTTGCCAACCTTCG
			SO	CNAG_03541 diagnostic screening primer, pairing with B79	GGTAGGTCGTCAGGATTCAG
			PO	CNAG_03541 Southern blot probe primer	CATCTTCGTCCAGTCTTGC
			STM	NAT#58 STM primer	CGCAAAATCACTAGCCCTATAGCG
			STM common	STM common primer	GCATGCCCTGCCCCTAAGAATTCG
69	CNAG_03657	LDP1	L1	CNAG_03657 5’ flanking region primer 1	CTGACAGCAAAAAAAGGTCC
			L2	CNAG_03657 5’ flanking region primer 2	TCACTGGCCGTCGTTTTACAGGAGAGATGTGCTTGTGG
			R1	CNAG_03657 3’ flanking region primer 1	CATGGTCATAGCTGTTTCCTGTCTTCCAACCCTGACACTG
			R2	CNAG_03657 3’ flanking region primer 2	TGTAAAAGGAGGTTTGGTCG
			SO	CNAG_03657 diagnostic screening primer, pairing with B79	ATCAGGGGGCAACCATAAC
			PO	CNAG_03657 Southern blot probe primer	TGTTGACTTGGTTGTGCG
			STM	NAT#231 STM primer	GAGAGATCCCAACATCACGC
			STM common	STM common primer	GCATGCCCTGCCCCTAAGAATTCG
70	CNAG_03673	PPZ1	L1	CNAG_03673 5’ flanking region primer 1	TCTGTGCTGCTTCTCTTTG
			L2	CNAG_03673 5’ flanking region primer 2	TCACTGGCCGTCGTTTTACCATTCGTCGTAGAAACCG
			R1	CNAG_03673 3’ flanking region primer 1	CATGGTCATAGCTGTTTCCTGGTCTTACTCGTTTTTTGGGG
			R2	CNAG_03673 3’ flanking region primer 2	CTCAGGCGACAAAATAAGC
			SO	CNAG_03673 diagnostic screening primer, pairing with JOHE12579	AGCGAAAATGGTTCCAGC
			PO1	CNAG_03673 Southern blot probe primer 1	TGCTGCTTCTCTTTGTTGC
			PO2	CNAG_03673 Southern blot probe primer 2	TTTCGTAAACCTCTGGCG
			STM	NAT#295 STM primer	ACACCTACATCAAACCCTCCC
			STM common	STM common primer	GCATGCCCTGCCCCTAAGAATTCG
71	CNAG_03679	ACY1	L1	CNAG_03679 5’ flanking region primer 1	ATGGATAGTGGCGGAAGGTG
			L2	CNAG_03679 5’ flanking region primer 2	TCACTGGCCGTCGTTTTACGAGACGAATGACTCACACTTTG
			R1	CNAG_03679 3’ flanking region primer 1	CATGGTCATAGCTGTTTCCTGAAGCAGTAGGAACCAGCAG
			R2	CNAG_03679 3’ flanking region primer 2	GCGAACAAGAGAAAAGCAG
			SO	CNAG_03679 diagnostic screening primer, pairing with B79	CTATCAACATACCAGTCCTGC
			PO	CNAG_03679 Southern blot probe primer	TATCGGAAGTTGACCCCCTG
			STM	NAT#43 STM primer	CCAGCTACCAATCACGCTAC
			STM common	STM common primer	GCATGCCCTGCCCCTAAGAATTCG
72	CNAG_03706	GLC7	L1	CNAG_03706 5’ flanking region primer 1	AAGGACAACCACTGACACC
			L2	CNAG_03706 5’ flanking region primer 2	TCACTGGCCGTCGTTTTACGATGGTCGTCAAGGACATAG
			R1	CNAG_03706 3’ flanking region primer 1	CATGGTCATAGCTGTTTCCTGACGACTCCATTACTTTGGC
			R2	CNAG_03706 3’ flanking region primer 2	ATTTGACTATGGAGAGCGG
			SO	CNAG_03706 diagnostic screening primer, pairing with B79	GAACTGTTGGCACTTCAGAG
			PO	CNAG_03706 Southern blot probe primer	ATTTCAGGCTGTTCTCCC
			STM	NAT#273 STM primer	GAGATCTTTCGGGAGGTCTGGATT
			STM common	STM common primer	GCATGCCCTGCCCCTAAGAATTCG
73	CNAG_03765	TPS2	L1	CNAG_03765 5’ flanking region primer 1	GGCTGGTGTGAAAGAAGTTATCTC
			L2	CNAG_03765 5’ flanking region primer 2	TCACTGGCCGTCGTTTTACAAGCCCTTTCTCCTTGTGG
			R1	CNAG_03765 3’ flanking region primer 1	CATGGTCATAGCTGTTTCCTGGGAGGTTGTTGAGGCTTTTGAATC
			R2	CNAG_03765 3’ flanking region primer 2	AATCTCACAGACGACGACGG
			SO	CNAG_03765 diagnostic screening primer, pairing with B79	GGATTGAGGGTGGATTGAAC
			PO	CNAG_03765 Southern blot probe primer	ATCTTCGGGCTTGAACTCG
			STM	NAT#232 STM primer	CTTTAAAGGTGGTTTGTG
			STM common	STM common primer	GCATGCCCTGCCCCTAAGAATTCG
74	CNAG_03871	LTP1	L1	CNAG_03871 5’ flanking region primer 1	TTCCCCTCTCGTCAACTTC
			L2	CNAG_03871 5’ flanking region primer 2	TCACTGGCCGTCGTTTTACAAACTTTCAGGTCGGAGG
			R1	CNAG_03871 3’ flanking region primer 1	CATGGTCATAGCTGTTTCCTGATAACGCTCTTTGGCTCG
			R2	CNAG_03871 3’ flanking region primer 2	GGTATCGCAAACTCCAAAC
			SO	CNAG_03871 diagnostic screening primer, pairing with B79	AACCTTTACGCCAACTCG
			PO	CNAG_03871 Southern blot probe primer	TTGGGACATTGTGCTACAC
			STM	NAT#230 STM primer	ATGTAGGTAGGGTGATAGGT
			STM common	STM common primer	GCATGCCCTGCCCCTAAGAATTCG
75	CNAG_03893	SDP1	L1	CNAG_03893 5’ flanking region primer 1	TCTGGTATCTTCCTCCCTTC
			L2	CNAG_03893 5’ flanking region primer 2	TCACTGGCCGTCGTTTTACTTGTTGTGGGTGTGTTGCTGGG
			R1	CNAG_03893 3’ flanking region primer 1	CATGGTCATAGCTGTTTCCTGCGCTTCTACTATCTACTGGTTGC
			R2	CNAG_03893 3’ flanking region primer 2	GTTCCTGTTTGGATGCTTC
			SO	CNAG_03893 diagnostic screening primer, pairing with B79	GAACATCAAGGCTCTCCAG
			PO	CNAG_03893 Southern blot probe primer	TGTCCAAGGAATGGTCTG
			STM	NAT#119 STM primer	CTCCCCACATAAAGAGAGCTAAAC
			STM common	STM common primer	GCATGCCCTGCCCCTAAGAATTCG
76	CNAG_03949	PHO13	L1	CNAG_03949 5’ flanking region primer 1	TCGTCGTCATCTTCCATCC
			L2	CNAG_03949 5’ flanking region primer 2	TCACTGGCCGTCGTTTTACTGGTGCCGTCTTTTCAATG
			R1	CNAG_03949 3’ flanking region primer 1	CATGGTCATAGCTGTTTCCTGCTGTCGTTCCTACCTATGTG
			R2	CNAG_03949 3’ flanking region primer 2	AAACCAGGCTCTCCATACG
			SO	CNAG_03949 diagnostic screening primer, pairing with B79	CGCCAAACACAGCAAAAATC
			PO	CNAG_03949 Southern blot probe primer	TCGTCATCCCTACGCTTAG
			STM	NAT#234 STM primer	CCAGCCAGCACTCCGATATA
			STM common	STM common primer	GCATGCCCTGCCCCTAAGAATTCG
77	CNAG_03957	-	L1	CNAG_03957 5’ flanking region primer 1	TCAACCAGTCTTCCAGTGG
			L2	CNAG_03957 5’ flanking region primer 2	TCACTGGCCGTCGTTTTACATTTGAGGAAAGGAGGGGC
			R1	CNAG_03957 3’ flanking region primer 1	CATGGTCATAGCTGTTTCCTGATGCGTCTGAGCAATAGGG
			R2	CNAG_03957 3’ flanking region primer 2	ACAGATGACGAGGTAAGGC
			SO	CNAG_03957 diagnostic screening primer, pairing with B79	TTTGAGGAAGCCGTAGAGACCC
			PO	CNAG_03957 Southern blot probe primer	AGAAGCGTTCAAGCCAAGC
			STM	NAT#5 STM primer	TGCTAGAGGGCGGGAGAGTT
			STM common	STM common primer	GCATGCCCTGCCCCTAAGAATTCG
78	CNAG_03963	OCA1	L1	CNAG_03963 5’ flanking region primer 1	AATAAAGAGAGACGCCGC
			L2	CNAG_03963 5’ flanking region primer 2	TCACTGGCCGTCGTTTTACCGAGAAAAGAGAAGCACAGC
			R1	CNAG_03963 3’ flanking region primer 1	CATGGTCATAGCTGTTTCCTGGTAGAAGAAGTCAAACTGCCAC
			R2	CNAG_03963 3’ flanking region primer 2	GCAGAGGACAGAAAGCAAC
			SO	CNAG_03963 diagnostic screening primer, pairing with B79	ATCAGATGAACCTGCTCAAC
			PO	CNAG_03963 Southern blot probe primer	TAACATCCCACCACAGTCC
			STM	NAT#230 STM primer	ATGTAGGTAGGGTGATAGGT
			STM common	STM common primer	GCATGCCCTGCCCCTAAGAATTCG
79	CNAG_03984	YCH1	L1	CNAG_03984 5’ flanking region primer 1	TAGACTTGAGGGATGGTGGG
			L2	CNAG_03984 5’ flanking region primer 2	TCACTGGCCGTCGTTTTACGAGTATGGACACCTCTTTGAC
			R1	CNAG_03984 3’ flanking region primer 1	CATGGTCATAGCTGTTTCCTGTGATTAGGCAGGTGTCTTTC
			R2	CNAG_03984 3’ flanking region primer 2	TTGCCTCGTCCTGGTTTTC
			SO	CNAG_03984 diagnostic screening primer, pairing with B79	TCAGGAAGAGGAGGAGCAAG
			PO	CNAG_03984 Southern blot probe primer	AGTGTCTCCGCAGGTTTAG
			STM	NAT#208 STM primer	TGGTCGCGGGAGATCGTGGTTT
			STM common	STM common primer	GCATGCCCTGCCCCTAAGAATTCG
80	CNAG_03996	GDA1	L1	CNAG_03996 5’ flanking region primer 1	GCTGTAGGTGGCAAAGGTAG
			L2	CNAG_03996 5’ flanking region primer 2	TCACTGGCCGTCGTTTTACACGAGCGAATAAGTGTGC
			R1	CNAG_03996 3’ flanking region primer 1	CATGGTCATAGCTGTTTCCTGTTTGGCGTTGGTGGAGAAG
			R2	CNAG_03996 3’ flanking region primer 2	GCCTTTGTCTTTCTCCAGG
			SO	CNAG_03996 diagnostic screening primer, pairing with B79	AGAAACGGGGGAAACGAAG
			PO	CNAG_03996 Southern blot probe primer	GGAAGTAGAAGCGGAAGTG
			STM	NAT#6 STM primer	ATAGCTACCACACGATAGCT
			STM common	STM common primer	GCATGCCCTGCCCCTAAGAATTCG
81	CNAG_04049	PPP5	L1	CNAG_04049 5’ flanking region primer 1	CTCAAAAGCCATTTCGGTC
			L2	CNAG_04049 5’ flanking region primer 2	TCACTGGCCGTCGTTTTACATTTGGACTGTGCTTCTCC
			R1	CNAG_04049 3’ flanking region primer 1	CATGGTCATAGCTGTTTCCTGTAAGACCCCGCAAAAGTG
			R2	CNAG_04049 3’ flanking region primer 2	GCTCTCCGTGAAATAACCG
			SO	CNAG_04049 diagnostic screening primer, pairing with B79	GTTGAGAAGCGAGAGGTTG
			PO	CNAG_04049 Southern blot probe primer	TCGTAGGAAGGACGGTGTAG
			STM	NAT#282 STM primer	TCTCTATAGCAAAACCAATC
			STM common	STM common primer	GCATGCCCTGCCCCTAAGAATTCG
82	CNAG_04104	AKP3	L1	CNAG_04104 5’ flanking region primer 1	ATGAGGGAAAAACAGGTGAG
			L2	CNAG_04104 5’ flanking region primer 2	TCACTGGCCGTCGTTTTACACTGCTCTTGGCGTTATCG
			R1	CNAG_04104 3’ flanking region primer 1	CATGGTCATAGCTGTTTCCTGGGAACTCTTCAATCTCTGGTC
			R2	CNAG_04104 3’ flanking region primer 2	CGCCTGACTTGACAACTATTC
			SO	CNAG_04104 diagnostic screening primer, pairing with B79	GGGACCAAGGACATTGTTG
			PO	CNAG_04104 Southern blot probe primer	CGAGGTTAGGGGTATGATTG
			STM	NAT#58 STM primer	CGCAAAATCACTAGCCCTATAGCG
			STM common	STM common primer	GCATGCCCTGCCCCTAAGAATTCG
83	CNAG_04113	PTP3	L1	CNAG_04113 5’ flanking region primer 1	TTCAGGAACATACCCACGC
			L2	CNAG_04113 5’ flanking region primer 2	TCACTGGCCGTCGTTTTACGGAAAGTAAGTTTGAGGTGGAG
			R1	CNAG_04113 3’ flanking region primer 1	CATGGTCATAGCTGTTTCCTGAGCAGGTGGCGTTCTTGATG
			R2	CNAG_04113 3’ flanking region primer 2	CAACCCTATTACTCGGCAC
			SO	CNAG_04113 diagnostic screening primer, pairing with B79	CCACTCGTTTTCTGCTTCG
			PO	CNAG_04113 Southern blot probe primer	CCTCGTTCTGTTCTATGCTAC
			STM	NAT#231 STM primer	GAGAGATCCCAACATCACGC
			STM common	STM common primer	GCATGCCCTGCCCCTAAGAATTCG
84	CNAG_04120	FCP1	L1	CNAG_04120 5’ flanking region primer 1	CACTATTATCTCGGTGTGTCG
			L2	CNAG_04120 5’ flanking region primer 2	TCACTGGCCGTCGTTTTACAAGGGTCAATGGGGTAGGTG
			R1	CNAG_04120 3’ flanking region primer 1	CATGGTCATAGCTGTTTCCTGTAGCAAACGATGACGCCGATGG
			R2	CNAG_04120 3’ flanking region primer 2	ACTGACATCACTATCGGAGG
			SO	CNAG_04120 diagnostic screening primer, pairing with B79	GCGTCCACATTATCAGCAAC
			PO	CNAG_04120 Southern blot probe primer	TCAACCAAACTCTCCCACG
			STM	NAT#43 STM primer	CCAGCTACCAATCACGCTAC
			STM common	STM common primer	GCATGCCCTGCCCCTAAGAATTCG
85	CNAG_04221	FBP26	L1	CNAG_04221 5’ flanking region primer 1	TGGAGGTCAGTAATCGGTCG
			L2	CNAG_04221 5’ flanking region primer 2	TCACTGGCCGTCGTTTTACGGATTGGATGGATGTGAAC
			R1	CNAG_04221 3’ flanking region primer 1	CATGGTCATAGCTGTTTCCTGTCCGATGTATGCTCTGGTC
			R2	CNAG_04221 3’ flanking region primer 2	TGTTTCTCCCCTTGTCACC
			SO	CNAG_04221 diagnostic screening primer, pairing with B79	TGGAAATGAGTTCTCTTGGG
			PO	CNAG_04221 Southern blot probe primer	TCCTAAAATCCCGCTCTGC
			STM	NAT#146 STM primer	ACTAGCCCCCCCTCACCACCT
			STM common	STM common primer	GCATGCCCTGCCCCTAAGAATTCG
86	CNAG_04224	PSR1	L1	CNAG_04224 5’ flanking region primer 1	GGCAGAGAGAAGTTTGGTAG
			L2	CNAG_04224 5’ flanking region primer 2	TCACTGGCCGTCGTTTTACTGGGCATTTCTTCTACTGC
			R1	CNAG_04224 3’ flanking region primer 1	CATGGTCATAGCTGTTTCCTGGTTCGTGGTGTCCTTGATG
			R2	CNAG_04224 3’ flanking region primer 2	CCTTGAGCCGTTTGATGTC
			SO	CNAG_04224 diagnostic screening primer, pairing with B79	CTGTCATTACTCGCTCAGC
			PO	CNAG_04224 Southern blot probe primer	ATTCTGTGTCGCTGGAGTG
			STM	NAT#125 STM primer	CGCTACAGCCAGCGCGCGCAAGCG
			STM common	STM common primer	GCATGCCCTGCCCCTAAGAATTCG
87	CNAG_04236	-	L1	CNAG_04236 5’ flanking region primer 1	CATCACCCTTTAGCCGAAC
			L2	CNAG_04236 5’ flanking region primer 2	TCACTGGCCGTCGTTTTACGACATTCTGTTTGCGAACG
			R1	CNAG_04236 3’ flanking region primer 1	CATGGTCATAGCTGTTTCCTGCTTGTTGGGGTTATCAGGG
			R2	CNAG_04236 3’ flanking region primer 2	CTGATTCAAAAAGACAGCCG
			SO	CNAG_04236 diagnostic screening primer, pairing with B79	CGATGGGGTTTTCCTCTTTC
			PO	CNAG_04236 Southern blot probe primer	ACAATCTCCTCAACTCGGTAG
			STM	NAT#125 STM primer	CGCTACAGCCAGCGCGCGCAAGCG
			STM common	STM common primer	GCATGCCCTGCCCCTAAGAATTCG
88	CNAG_04268	APN2	L1	CNAG_04268 5’ flanking region primer 1	TCGTCTTTGTGTGGTTGC
			L2	CNAG_04268 5’ flanking region primer 2	TCACTGGCCGTCGTTTTACACTTATGGCGACTTACGGG
			R1	CNAG_04268 3’ flanking region primer 1	CATGGTCATAGCTGTTTCCTGGCAATGTCTGTATCACCGC
			R2	CNAG_04268 3’ flanking region primer 2	CGTCCGCCTGTATTTTATC
			SO	CNAG_04268 diagnostic screening primer, pairing with B79	ATGATGCTGTTTTGCCCC
			PO	CNAG_04268 Southern blot probe primer	TTCTTTCCACATCGGTCC
			STM	NAT#102 STM primer	CCATAGCGATATCTACCCCAATCT
			STM common	STM common primer	GCATGCCCTGCCCCTAAGAATTCG
89	CNAG_04354	XPP1	L1	CNAG_04354 5’ flanking region primer 1	GGCAATGGGGACAGTAAAC
			L2	CNAG_04354 5’ flanking region primer 2	TCACTGGCCGTCGTTTTACACAGGAGAGTGTGTTGTGG
			R1	CNAG_04354 3’ flanking region primer 1	CATGGTCATAGCTGTTTCCTGGTCTGTTCAACGAGATGGC
			R2	CNAG_04354 3’ flanking region primer 2	TAACCAACCGTCTGACCTC
			SO	CNAG_04354 diagnostic screening primer, pairing with B79	TGAAAGCACTCTCCTGAGG
			PO	CNAG_04354 Southern blot probe primer	AGGAGGCAAGAGAGTCAAG
			STM	NAT#234 STM primer	CCAGCCAGCACTCCGATATA
			STM common	STM common primer	GCATGCCCTGCCCCTAAGAATTCG
90	CNAG_04453	IPC1	L1	CNAG_04453 5’ flanking region primer 1	CCTGGGCTATGGAATGTATC
			L2	CNAG_04453 5’ flanking region primer 2	TCACTGGCCGTCGTTTTACAGAGAGAGGTGGAGAAGCAG
			R1	CNAG_04453 3’ flanking region primer 1	CATGGTCATAGCTGTTTCCTGGGTGGCTTCAGAGAATAGC
			R2	CNAG_04453 3’ flanking region primer 2	GTCTTCCTCGTCTTACATCC
			SO	CNAG_04453 diagnostic screening primer, pairing with B79	TGACCCCTTGTCTCGTTAC
			PO	CNAG_04453 Southern blot probe primer	AAAGTGTTGGCAAGGGTG
			STM	NAT#213 STM primer	CTGGGGATTTTGATGTGTCTATGT
			STM common	STM common primer	GCATGCCCTGCCCCTAAGAATTCG
91	CNAG_04475	HPP3	L1	CNAG_04475 5’ flanking region primer 1	TGTCCTTGATTCTCTTCGTC
			L2	CNAG_04475 5’ flanking region primer 2	TCACTGGCCGTCGTTTTACTCCTCCCTCTGCTATCACTG
			R1	CNAG_04475 3’ flanking region primer 1	CATGGTCATAGCTGTTTCCTGTGTTTCGGGTATTGGGCTC
			R2	CNAG_04475 3’ flanking region primer 2	CTACATTCCTCCTGTTCACG
			SO	CNAG_04475 diagnostic screening primer, pairing with B79	CACTGGATAGATGATACCGAAC
			PO	CNAG_04475 Southern blot probe primer	TGAGAATGCGGGAACTTAC
			STM	NAT#211 STM primer	GCGGTCGCTTTATAGCGATT
			STM common	STM common primer	GCATGCCCTGCCCCTAAGAATTCG
92	CNAG_04718	PCD101	L1	CNAG_04718 5’ flanking region primer 1	CGTCGTGGATAATGCCTTTC
			L2	CNAG_04718 5’ flanking region primer 2	TCACTGGCCGTCGTTTTACGAAGGAGTGAATGTCCGTG
			R1	CNAG_04718 3’ flanking region primer 1	CATGGTCATAGCTGTTTCCTGAAGTTGGATGGTTGGATGC
			R2	CNAG_04718 3’ flanking region primer 2	ACTCTTTCACTTTCACCCAC
			SO	CNAG_04718 diagnostic screening primer, pairing with B79	AAATACAAACGACCGAGGAC
			PO	CNAG_04718 Southern blot probe primer	CTGGTGGTGGTTTGAGTATG
			STM	NAT#146 STM primer	ACTAGCCCCCCCTCACCACCT
			STM common	STM common primer	GCATGCCCTGCCCCTAAGAATTCG
93	CNAG_04731	PCD102	L1	CNAG_04731 5’ flanking region primer 1	ACGCTGTTGGTGTATTGG
			L2	CNAG_04731 5’ flanking region primer 2	TCACTGGCCGTCGTTTTACCGAGACTCATCCCAAATGC
			R1	CNAG_04731 3’ flanking region primer 1	CATGGTCATAGCTGTTTCCTGGTGAACTACCTAAAGTCCTCG
			R2	CNAG_04731 3’ flanking region primer 2	GCCGTTGACTAACTGATTCC
			SO	CNAG_04731 diagnostic screening primer, pairing with B79	GGAATAGGATGAAGTCGCTAC
			PO	CNAG_04731 Southern blot probe primer	GCGAGTCTTTCCAAACATTC
			STM	NAT#125 STM primer	CGCTACAGCCAGCGCGCGCAAGCG
			STM common	STM common primer	GCATGCCCTGCCCCTAAGAATTCG
94	CNAG_04732	PCD1	L1	CNAG_04732 5’ flanking region primer 1	GCTGAGTTGTTGAAAGCGG
			L2	CNAG_04732 5’ flanking region primer 2	TCACTGGCCGTCGTTTTACACAATGCTCCAAGGAAGC
			R1	CNAG_04732 3’ flanking region primer 1	CATGGTCATAGCTGTTTCCTGGTTGTGTGATGAATGGGGG
			R2	CNAG_04732 3’ flanking region primer 2	ACCAACATCCGATACGCTC
			SO	CNAG_04732 diagnostic screening primer, pairing with B79	GAGAGATAGTGAATGGCAGC
			PO	CNAG_04732 Southern blot probe primer	ACGGTGCCAGACATCTATC
			STM	NAT#123 STM primer	CTATCGACCAACCAACACAG
			STM common	STM common primer	GCATGCCCTGCCCCTAAGAATTCG
95	CNAG_04782	PPU1	L1	CNAG_04782 5’ flanking region primer 1	TGACATAAACGGCAACTCC
			L2	CNAG_04782 5’ flanking region primer 2	TCACTGGCCGTCGTTTTACATGCTGTGGTGAGTAAGGG
			R1	CNAG_04782 3’ flanking region primer 1	CATGGTCATAGCTGTTTCCTGCATACAAGAGGTTGACAAGTGG
			R2	CNAG_04782 3’ flanking region primer 2	TGAGCAGTTTTTTGCCTCG
			SO	CNAG_04782 diagnostic screening primer, pairing with B79	ATCCTTTGTCGTGCGTTC
			PO	CNAG_04782 Southern blot probe primer	AGAGGAAGAAGAAGAGGAGG
			STM	NAT#212 STM primer	AGAGCGATCGCGTTATAGAT
			STM common	STM common primer	GCATGCCCTGCCCCTAAGAATTCG
96	CNAG_04796	CNA1	L1	CNAG_04796 5’ flanking region primer 1	GGCGTCAAAATACAACGG
			L2	CNAG_04796 5’ flanking region primer 2	TCACTGGCCGTCGTTTTACTTCACCGCTTTATCGTCTC
			R1	CNAG_04796 3’ flanking region primer 1	CATGGTCATAGCTGTTTCCTGAGCCCTTTCCTGATTCTG
			R2	CNAG_04796 3’ flanking region primer 2	TACTCACTGTAAACCCCGC
			SO	CNAG_04796 diagnostic screening primer, pairing with B79	ATTCTCCCAATCTGCTGG
			PO	CNAG_04796 Southern blot probe primer	AGTTTCTGCCCCATCATC
			STM	NAT#290 STM primer	ACCGACAGCTCGAACAAGCAAGAG
			STM common	STM common primer	GCATGCCCTGCCCCTAAGAATTCG
97	CNAG_04833	TEP1	L1	CNAG_04833 5’ flanking region primer 1	AGATTGGCAGTGGTTCTTG
			L2	CNAG_04833 5’ flanking region primer 2	TCACTGGCCGTCGTTTTACCTTGTTACCAGAGACGAGC
			R1	CNAG_04833 3’ flanking region primer 1	CATGGTCATAGCTGTTTCCTGGATAAGGTGAGAGAGGAGGG
			R2	CNAG_04833 3’ flanking region primer 2	CACCGTATCTTTACCCTGC
			SO	CNAG_04833 diagnostic screening primer, pairing with B79	GATGGACGGTTGAGATGAG
			PO	CNAG_04833 Southern blot probe primer	AGGCTTTGACTTAGCAGTG
			STM	NAT#205 STM primer	TATCCCCCTCTCCGCTCTCTAGCA
			STM common	STM common primer	GCATGCCCTGCCCCTAAGAATTCG
98	CNAG_04852	NDX4	L1	CNAG_04852 5’ flanking region primer 1	CCAAGAGACAAGGGCTAAAAC
			L2	CNAG_04852 5’ flanking region primer 2	TCACTGGCCGTCGTTTTACCGACAACAAACACAAGGC
			R1	CNAG_04852 3’ flanking region primer 1	CATGGTCATAGCTGTTTCCTGTGGCATTCACAACAGTGCG
			R2	CNAG_04852 3’ flanking region primer 2	AACACTGCTGGCTTTTCCG
			SO	CNAG_04852 diagnostic screening primer, pairing with B79	ATTGGATGTCAGCCTCCTG
			PO	CNAG_04852 Southern blot probe primer	TACCGTCTTTCAAGCAGGC
			STM	NAT#204 STM primer	GATCTCTCGCGCTTGGGGGA
			STM common	STM common primer	GCATGCCCTGCCCCTAAGAATTCG
99	CNAG_05080	CWH43	L1	CNAG_05080 5’ flanking region primer 1	ATCTGGAAATGCGAACCG
			L2	CNAG_05080 5’ flanking region primer 2	TCACTGGCCGTCGTTTTACGCTTCCACACAGACCAATAG
			R1	CNAG_05080 3’ flanking region primer 1	CATGGTCATAGCTGTTTCCTGGCTGCTGTAGAAAGAGTTTAGG
			R2	CNAG_05080 3’ flanking region primer 2	ATAGCCCGCATCTACCGTTG
			SO	CNAG_05080 diagnostic screening primer, pairing with B79	GTCATCAGCGTTCTTGGTAG
			PO	CNAG_05080 Southern blot probe primer	AGTTCCGAATGTTACGCC
			STM	NAT#213 STM primer	CTGGGGATTTTGATGTGTCTATGT
			STM common	STM common primer	GCATGCCCTGCCCCTAAGAATTCG
100	CNAG_05155	PTP2	L1	CNAG_05155 5’ flanking region primer 1	TTTCCTTGCCTGGGTTTG
			L2	CNAG_05155 5’ flanking region primer 2	CTGGCCGTCGTTTTACCTTTTCTATTCCAGCCCG
			R1	CNAG_05155 3’ flanking region primer 1	GTCATAGCTGTTTCCTGCATAACAGTCATCATCCCCTAC
			R2	CNAG_05155 3’ flanking region primer 2	TAGTTTCTGCCCCTTCACGG
			SO	CNAG_05155 diagnostic screening primer, pairing with B79	CATTCAAACTCGGCGTAG
			PO1	CNAG_05155 Southern blot probe primer 1	TGAGCAGAGGATAGGATGC
			PO2	CNAG_05155 Southern blot probe primer 2	TGGGGAACGAAAAGGTGAGG
			STM	NAT#184 STM primer	ATATATGGCTCGAGCTAGATAGAG
			STM common	STM common primer	GCATGCCCTGCCCCTAAGAATTCG
101	CNAG_05286	LDP2	L1	CNAG_05286 5’ flanking region primer 1	ATCGTCTGCGGGTCTTATG
			L2	CNAG_05286 5’ flanking region primer 2	TCACTGGCCGTCGTTTTACAAGAGATGGATACTCCGAGG
			R1	CNAG_05286 3’ flanking region primer 1	CATGGTCATAGCTGTTTCCTGTTTGGAAGACAGTTGTGGG
			R2	CNAG_05286 3’ flanking region primer 2	AACGGGTGTAGAGTCAAGC
			SO	CNAG_05286 diagnostic screening primer, pairing with B79	TGTGGAGGAGCACGAAAAG
			PO	CNAG_05286 Southern blot probe primer	CTCCAATAGCCAACCAGAC
			STM	NAT#218 STM primer	CTCCACATCCATCGCTCCAA
			STM common	STM common primer	GCATGCCCTGCCCCTAAGAATTCG
102	CNAG_05301	CRN1	L1	CNAG_05301 5’ flanking region primer 1	ACAAAAGAACGATGTCGGC
			L2	CNAG_05301 5’ flanking region primer 2	TCACTGGCCGTCGTTTTACCGGTATTTGGACTGTAGCAG
			R1	CNAG_05301 3’ flanking region primer 1	CATGGTCATAGCTGTTTCCTGGAGGTTGAGGTTAGTTCTCTC
			R2	CNAG_05301 3’ flanking region primer 2	TTGGAAAGGCACACCACTG
			SO	CNAG_05301 diagnostic screening primer, pairing with B79	CGCTGCTGTTCTTTTCCTGATTTC
			PO	CNAG_05301 Southern blot probe primer	GGATGGAAAATCACCTGTCC
			STM	NAT#218 STM primer	CTCCACATCCATCGCTCCAA
			STM common	STM common primer	GCATGCCCTGCCCCTAAGAATTCG
103	CNAG_05306	PTC701	L1	CNAG_05306 5’ flanking region primer 1	TTGTGGAAGGGGGTTATG
			L2	CNAG_05306 5’ flanking region primer 2	TCACTGGCCGTCGTTTTACATGAGTGAGTAGTCTGGCGTGG
			R1	CNAG_05306 3’ flanking region primer 1	CATGGTCATAGCTGTTTCCTGTCCGAAACCACAACGACCAC
			R2	CNAG_05306 3’ flanking region primer 2	ACGGTCCCCACCAAAAGTTG
			SO	CNAG_05306 diagnostic screening primer, pairing with B79	AGGCAGGAGGGAAGAAGAAC
			PO	CNAG_05306 Southern blot probe primer	TAAGGGATTGCTGCGTTG
			STM	NAT#58 STM primer	CGCAAAATCACTAGCCCTATAGCG
			STM common	STM common primer	GCATGCCCTGCCCCTAAGAATTCG
104	CNAG_05529	HAD5	L1	CNAG_05529 5’ flanking region primer 1	CAAGAGGTCCAAATAGCCTG
			L2	CNAG_05529 5’ flanking region primer 2	TCACTGGCCGTCGTTTTACCATTCTTTCCCAGAGCGAG
			R1	CNAG_05529 3’ flanking region primer 1	CATGGTCATAGCTGTTTCCTGGAGGCACCAAAAAAGAGAAC
			R2	CNAG_05529 3’ flanking region primer 2	CGGTCTTATTACTCTTCGTTCG
			SO	CNAG_05529 diagnostic screening primer, pairing with B79	TCAGCATTGAGAATCCTTCG
			PO	CNAG_05529 Southern blot probe primer	TCCATCGTGAACCAAAGC
			STM	NAT#205 STM primer	TATCCCCCTCTCCGCTCTCTAGCA
			STM common	STM common primer	GCATGCCCTGCCCCTAAGAATTCG
105	CNAG_05567	PPP3	L1	CNAG_05567 5’ flanking region primer 1	CCGCTTGATTTCTACCATC
			L2	CNAG_05567 5’ flanking region primer 2	TCACTGGCCGTCGTTTTACCATTTGGAGTCGTCATCG
			R1	CNAG_05567 3’ flanking region primer 1	CATGGTCATAGCTGTTTCCTGAGAAAGGGAAGTTGTGCTG
			R2	CNAG_05567 3’ flanking region primer 2	CTTTCAGGCAATGGAAGTC
			SO	CNAG_05567 diagnostic screening primer, pairing with B79	ATAGGGGTTGTTTGGTGG
			PO	CNAG_05567 Southern blot probe primer	GTGAGATTCGCATAAGAAGG
			STM	NAT#282 STM primer	TCTCTATAGCAAAACCAATC
			STM common	STM common primer	GCATGCCCTGCCCCTAAGAATTCG
106	CNAG_05568	PRY1	L1	CNAG_05568 5’ flanking region primer 1	TGTTCACCCACTTTCTCAAC
			L2	CNAG_05568 5’ flanking region primer 2	TCACTGGCCGTCGTTTTACATCTCTTTACGACGGGGAC
			R1	CNAG_05568 3’ flanking region primer 1	CATGGTCATAGCTGTTTCCTGGGTAGGTCTGTTTTTTTGCG
			R2	CNAG_05568 3’ flanking region primer 2	CGACATAGCCAGATTTGGG
			SO	CNAG_05568 diagnostic screening primer, pairing with B79	GGATGGGAGGACAATGAGAG
			PO	CNAG_05568 Southern blot probe primer	TTCGTCCTTGTTTATGGGC
			STM	NAT#208 STM primer	TGGTCGCGGGAGATCGTGGTTT
			STM common	STM common primer	GCATGCCCTGCCCCTAAGAATTCG
107	CNAG_05617	GPI13	L1	CNAG_05617 5’ flanking region primer 1	TTGTTGACCGATGCCAAG
			L2	CNAG_05617 5’ flanking region primer 2	TCACTGGCCGTCGTTTTACGTTCTCCACCATTTTGGGAC
			R1	CNAG_05617 3’ flanking region primer 1	CATGGTCATAGCTGTTTCCTGTTTGGAGTGAGAGTGACCG
			R2	CNAG_05617 3’ flanking region primer 2	AAGTCTGACGCTGTCTCTG
			SO	CNAG_05617 diagnostic screening primer, pairing with B79	TTACCGTAGGTGAGACCGTC
			PO	CNAG_05617 Southern blot probe primer	ATGGGTGAGGGGTTGGATAC
			STM	NAT#218 STM primer	CTCCACATCCATCGCTCCAA
			STM common	STM common primer	GCATGCCCTGCCCCTAAGAATTCG
108	CNAG_05639	PPS1	L1	CNAG_05639 5’ flanking region primer 1	GAAAGAGGGGAAACTGATTC
			L2	CNAG_05639 5’ flanking region primer 2	TCACTGGCCGTCGTTTTACACAAACCACAGCAAGGTCGG
			R1	CNAG_05639 3’ flanking region primer 1	CATGGTCATAGCTGTTTCCTGTCTGTGCTCGTGTTGATTG
			R2	CNAG_05639 3’ flanking region primer 2	CGCCACAACACAAGATTC
			SO	CNAG_05639 diagnostic screening primer, pairing with B79	CGAATAAAAATGCCGCACG
			PO	CNAG_05639 Southern blot probe primer	CGAATCTGACCACGGTATC
			STM	NAT#122 STM primer	ACAGCTCCAAACCTCGCTAAACAG
			STM common	STM common primer	GCATGCCCTGCCCCTAAGAATTCG
109	CNAG_05692	LCB3	L1	CNAG_05692 5’ flanking region primer 1	TCTACTACCTTGTCCGACG
			L2	CNAG_05692 5’ flanking region primer 2	TCACTGGCCGTCGTTTTACTCTCCTTTGGGATTGTGTTG
			R1	CNAG_05692 3’ flanking region primer 1	CATGGTCATAGCTGTTTCCTGCGTCGTTGTTCCCTATTGG
			R2	CNAG_05692 3’ flanking region primer 2	TGTCCAACTCCATTTCCCG
			SO	CNAG_05692 diagnostic screening primer, pairing with B79	GTGAAATGAAGGCAGTGAGTTG
			PO	CNAG_05692 Southern blot probe primer	TTTGGCACAATGATGAGGG
			STM	NAT#219 STM primer	CCCTAAAACCCTACAGCAAT
			STM common	STM common primer	GCATGCCCTGCCCCTAAGAATTCG
110	CNAG_05892	SHB17	L1	CNAG_05892 5’ flanking region primer 1	AAGAGTCAACAGAGCAAACG
			L2	CNAG_05892 5’ flanking region primer 2	TCACTGGCCGTCGTTTTACAGATAGACAGCGGAAGCAC
			R1	CNAG_05892 3’ flanking region primer 1	CATGGTCATAGCTGTTTCCTGCCGTCATTATTTGTAGAGCG
			R2	CNAG_05892 3’ flanking region primer 2	CTCACTTGATACCGCAGAAC
			SO	CNAG_05892 diagnostic screening primer, pairing with B79	TTGTAGGTGGTAACATTGGG
			PO	CNAG_05892 Southern blot probe primer	GATAACCCAAAACAGCAAGC
			STM	NAT#212 STM primer	AGAGCGATCGCGTTATAGAT
			STM common	STM common primer	GCATGCCCTGCCCCTAAGAATTCG
111	CNAG_06064	PTP1	L1	CNAG_06064 5’ flanking region primer 1	TTTGGAGGTTCAGGAGTGGC
			L2	CNAG_06064 5’ flanking region primer 2	TCACTGGCCGTCGTTTTACTTGTGAAGCAGCGAATACTC
			R1	CNAG_06064 3’ flanking region primer 1	CATGGTCATAGCTGTTTCCTGTGCGTTCCTGAAAGTGTCCC
			R2	CNAG_06064 3’ flanking region primer 2	GTGATGATTTGCTCGTCG
			SO	CNAG_06064 diagnostic screening primer, pairing with B79	TTGACAGGTGACTGGAAGG
			PO	CNAG_06064 Southern blot probe primer	TCCATCTGTTACCACATTGG
			STM	NAT#125 STM primer	CGCTACAGCCAGCGCGCGCAAGCG
			STM common	STM common primer	GCATGCCCTGCCCCTAAGAATTCG
112	CNAG_06065	SAC101	L1	CNAG_06065 5’ flanking region primer 1	CAATGAAAGTTCCAGTGCG
			L2	CNAG_06065 5’ flanking region primer 2	TCACTGGCCGTCGTTTTACTAGGAGGTAGGGAAGTTGCC
			R1	CNAG_06065 3’ flanking region primer 1	CATGGTCATAGCTGTTTCCTGGCTTTCAAGAGAGCATTGTGG
			R2	CNAG_06065 3’ flanking region primer 2	CTCTTCCTCTCAAATGGACC
			SO	CNAG_06065 diagnostic screening primer, pairing with B79	CTACGGGGACTTGCTATTG
			PO	CNAG_06065 Southern blot probe primer	TGGGGAAAGCGAATAATCG
			STM	NAT#220 STM primer	CAGATCTCGAACGATACCCA
			STM common	STM common primer	GCATGCCCTGCCCCTAAGAATTCG
113	CNAG_06080	SAC1	L1	CNAG_06080 5’ flanking region primer 1	TTGGTCAATGAGGCAAGC
			L2	CNAG_06080 5’ flanking region primer 2	TCACTGGCCGTCGTTTTACCGAAGGTCACATACAGGTAG
			R1	CNAG_06080 3’ flanking region primer 1	CATGGTCATAGCTGTTTCCTGAGGAAGGGTGCGTTGATTG
			R2	CNAG_06080 3’ flanking region primer 2	ATCAGTAAAGCGGATTCACC
			SO	CNAG_06080 diagnostic screening primer, pairing with B79	TATTGGGTGTCAGGGATGC
			PO	CNAG_06080 Southern blot probe primer	TGTAAGCCGTAGGAGAGAC
			STM	NAT#240 STM primer	GGTGTTGGATCGGGGTGGAT
			STM common	STM common primer	GCATGCCCTGCCCCTAAGAATTCG
114	CNAG_06115	APH4	L1	CNAG_06115 5’ flanking region primer 1	TGTTCTTTGAGGCGAGTG
			L2	CNAG_06115 5’ flanking region primer 2	TCACTGGCCGTCGTTTTACTTGGAGGAAGAGAAAGTGC
			R1	CNAG_06115 3’ flanking region primer 1	CATGGTCATAGCTGTTTCCTGTTTGGTTGGGATGTGTGC
			R2	CNAG_06115 3’ flanking region primer 2	CTTCCACTCCTTGCTATCG
			SO	CNAG_06115 diagnostic screening primer, pairing with B79	TATCGCTCTCGTCGGTAAC
			PO	CNAG_06115 Southern blot probe primer	GAGGATAATGTGTCAGGGC
			STM	NAT#201 STM primer	CACCCTCTATCTCGAGAAAGCTCC
			STM common	STM common primer	GCATGCCCTGCCCCTAAGAATTCG
115	CNAG_06122	HAD6	L1	CNAG_06122 5’ flanking region primer 1	CCAAGAAGGTCAGGATGTATG
			L2	CNAG_06122 5’ flanking region primer 2	TCACTGGCCGTCGTTTTACGTAGTGGTCTTGGACATCTTG
			R1	CNAG_06122 3’ flanking region primer 1	CATGGTCATAGCTGTTTCCTGAGAACTTTGAATGCCAGCG
			R2	CNAG_06122 3’ flanking region primer 2	CTGACATCGGATTCTTCCC
			SO	CNAG_06122 diagnostic screening primer, pairing with B79	GAGCACATCTGGAAGAACG
			PO	CNAG_06122 Southern blot probe primer	AGAAGGAACGCTTACCGAG
			STM	NAT#219 STM primer	CCCTAAAACCCTACAGCAAT
			STM common	STM common primer	GCATGCCCTGCCCCTAAGAATTCG
116	CNAG_06132	HAD8	L1	CNAG_06132 5’ flanking region primer 1	TTCGTGCTAATCTCACAGTG
			L2	CNAG_06132 5’ flanking region primer 2	TCACTGGCCGTCGTTTTACGTGCCTTGATGGTAGTTGG
			R1	CNAG_06132 3’ flanking region primer 1	CATGGTCATAGCTGTTTCCTGACTGAAGGGGACGAAGTTAC
			R2	CNAG_06132 3’ flanking region primer 2	CTTTATCACTCAAGTCCAGTCG
			SO	CNAG_06132 diagnostic screening primer, pairing with B79	TGAACATAAAGATGGAGGGC
			PO	CNAG_06132 Southern blot probe primer	ATCACAACAACCGCTCAGCC
			STM	NAT#242 STM primer	GTAGCGATAGGGGTGTCGCTTTAG
			STM common	STM common primer	GCATGCCCTGCCCCTAAGAATTCG
117	CNAG_06141	DUT101	L1	CNAG_06141 5’ flanking region primer 1	TGCCTATGGAGGAAAAGCC
			L2	CNAG_06141 5’ flanking region primer 2	TCACTGGCCGTCGTTTTACAACATCCATTTCGGCGAC
			R1	CNAG_06141 3’ flanking region primer 1	CATGGTCATAGCTGTTTCCTGAACCCCAAAGACCGTATTG
			R2	CNAG_06141 3’ flanking region primer 2	CTGTTGACATCCTCTTCCAC
			SO	CNAG_06141 diagnostic screening primer, pairing with B79	GTGTGTCAATACCACGGAAG
			PO	CNAG_06141 Southern blot probe primer	TTCCCCCTCCACCTTTTAC
			STM	NAT#211 STM primer	GCGGTCGCTTTATAGCGATT
			STM common	STM common primer	GCATGCCCTGCCCCTAAGAATTCG
118	CNAG_06232	HPP1	L1	CNAG_06232 5’ flanking region primer 1	ACCATTTCCAGGTATCCCC
			L2	CNAG_06232 5’ flanking region primer 2	TCACTGGCCGTCGTTTTACGAGGGTATGTGGACTGGTAAC
			R1	CNAG_06232 3’ flanking region primer 1	CATGGTCATAGCTGTTTCCTGGCTCATTCAACAGAGGATTGTG
			R2	CNAG_06232 3’ flanking region primer 2	TCCTCTACAAGGCTATCCG
			SO	CNAG_06232 diagnostic screening primer, pairing with B79	TTGGTAAGCCGTGACTCAGC
			PO	CNAG_06232 Southern blot probe primer	TTTCAGGGATGGGGTATGGG
			STM	NAT#213 STM primer	CTGGGGATTTTGATGTGTCTATGT
			STM common	STM common primer	GCATGCCCTGCCCCTAAGAATTCG
119	CNAG_06236	NGL3	L1	CNAG_06236 5’ flanking region primer 1	GCAGTGGCGAAAAATGTC
			L2	CNAG_06236 5’ flanking region primer 2	TCACTGGCCGTCGTTTTACTCCTTGGGCATTTTAGGTTC
			R1	CNAG_06236 3’ flanking region primer 1	CATGGTCATAGCTGTTTCCTGGGTGGGATGTGAGATTGAATG
			R2	CNAG_06236 3’ flanking region primer 2	CCATTCTTCGCCAGATGAC
			SO	CNAG_06236 diagnostic screening primer, pairing with B79	GGTATGGTAAAAGGCGTGC
			PO	CNAG_06236 Southern blot probe primer	TTCCTCCCTATCTTTACCAGG
			STM	NAT#273 STM primer	GAGATCTTTCGGGAGGTCTGGATT
			STM common	STM common primer	GCATGCCCTGCCCCTAAGAATTCG
120	CNAG_06251	PPP4	L1	CNAG_06251 5’ flanking region primer 1	AGTTTCAACGAAGCACGC
			L2	CNAG_06251 5’ flanking region primer 2	TCACTGGCCGTCGTTTTACCTGGGTAGGGTCATTGTAATAC
			R1	CNAG_06251 3’ flanking region primer 1	CATGGTCATAGCTGTTTCCTGTACGGAAGCGTTCAGTAGG
			R2	CNAG_06251 3’ flanking region primer 2	GGATTTGAGTGGTGAGTCC
			SO	CNAG_06251 diagnostic screening primer, pairing with B79	TGAAGATTGTCTGCCAGG
			PO	CNAG_06251 Southern blot probe primer	TGGAGTTGAGGGATTCTACC
			STM	NAT#296 STM primer	CGCCCGCCCTCACTATCCAC
			STM common	STM common primer	GCATGCCCTGCCCCTAAGAATTCG
121	CNAG_06418	PTC6	L1	CNAG_06418 5’ flanking region primer 1	CATCTCTCTCTTCGTGGTGTC
			L2	CNAG_06418 5’ flanking region primer 2	TCACTGGCCGTCGTTTTACTGCTCCTACTACTTTGGGGG
			R1	CNAG_06418 3’ flanking region primer 1	CATGGTCATAGCTGTTTCCTGGACGATTGTCCATTTCGC
			R2	CNAG_06418 3’ flanking region primer 2	CACGAAGACCCACATAACC
			SO	CNAG_06418 diagnostic screening primer, pairing with B79	TACGACGACGACGAAAAGG
			PO	CNAG_06418 Southern blot probe primer	GCTTCTCTTTCGTCCATTCC
			STM	NAT#102 STM primer	CCATAGCGATATCTACCCCAATCT
			STM common	STM common primer	GCATGCCCTGCCCCTAAGAATTCG
122	CNAG_06499	DPP101	L1	CNAG_06499 5’ flanking region primer 1	AAGGGATAGAGTCGGTTGG
			L2	CNAG_06499 5’ flanking region primer 2	TCACTGGCCGTCGTTTTACTGGCGAAAGGGTTGGATAG
			R1	CNAG_06499 3’ flanking region primer 1	CATGGTCATAGCTGTTTCCTGTTTTGGGGTCGTAAACCG
			R2	CNAG_06499 3’ flanking region primer 2	TTTCTCCGCCATTCTTCG
			SO	CNAG_06499 diagnostic screening primer, pairing with B79	ATCGCATTTCAAGGGTGG
			PO1	CNAG_06499 Southern blot probe primer 1	TCTAAATCCGTTTCAACCCC
			PO2	CNAG_06499 Southern blot probe primer 2	ACGATTCCACAGAGCACAG
			STM	NAT#290 STM primer	ACCGACAGCTCGAACAAGCAAGAG
			STM common	STM common primer	GCATGCCCTGCCCCTAAGAATTCG
123	CNAG_06549	CET1	L1	CNAG_06549 5’ flanking region primer 1	TCCAAACAAACACTCCAGC
			L2	CNAG_06549 5’ flanking region primer 2	TCACTGGCCGTCGTTTTACAGATTGGCGTAATGAGGCG
			R1	CNAG_06549 3’ flanking region primer 1	CATGGTCATAGCTGTTTCCTGAAGCGAACGGTTTGACGAG
			R2	CNAG_06549 3’ flanking region primer 2	CGAAAAGAAGGGTGTGACG
			SO	CNAG_06549 diagnostic screening primer, pairing with B79	CCATCACAAGTCCTTCTTTGG
			PO	CNAG_06549 Southern blot probe primer	ACTGCCATTCCCTCCTAAG
			STM	NAT#225 STM primer	CCATAGAACTAGCTAAAGCA
			STM common	STM common primer	GCATGCCCTGCCCCTAAGAATTCG
124	CNAG_06587	OCA2	L1	CNAG_06587 5’ flanking region primer 1	CGATAGGTAATGGCGGTAG
			L2	CNAG_06587 5’ flanking region primer 2	TCACTGGCCGTCGTTTTACACATAGATGATGCCCTTGAG
			R1	CNAG_06587 3’ flanking region primer 1	CATGGTCATAGCTGTTTCCTGTCTTGTGCTTGTTGACTGC
			R2	CNAG_06587 3’ flanking region primer 2	CGATGGACCTTAGTCAAATG
			SO	CNAG_06587 diagnostic screening primer, pairing with B79	GGCTTCTTATCTTCCACCTC
			PO	CNAG_06587 Southern blot probe primer	AAGGAACGCTCTTTCACG
			STM	NAT#231 STM primer	GAGAGATCCCAACATCACGC
			STM common	STM common primer	GCATGCCCTGCCCCTAAGAATTCG
125	CNAG_06617	-	L1	CNAG_06617 5’ flanking region primer 1	ATTCAACCTTCCTTTGGGC
			L2	CNAG_06617 5’ flanking region primer 2	TCACTGGCCGTCGTTTTACTTGAAGCAGAGCAATGGG
			R1	CNAG_06617 3’ flanking region primer 1	CATGGTCATAGCTGTTTCCTGGGTGGATGGAAGGATGAGAG
			R2	CNAG_06617 3’ flanking region primer 2	TCTCGGTCACCTTCTTACG
			SO	CNAG_06617 diagnostic screening primer, pairing with B79	CTGAGAGAAAGGAACGGTG
			PO	CNAG_06617 Southern blot probe primer	CCAATCCTTCTTTGCTCGC
			STM	NAT#273 STM primer	GAGATCTTTCGGGAGGTCTGGATT
			STM common	STM common primer	GCATGCCCTGCCCCTAAGAATTCG
126	CNAG_06647	CDC1	L1	CNAG_06647 5’ flanking region primer 1	AAAGGGTCGTGTGAGAGGAC
			L2	CNAG_06647 5’ flanking region primer 2	TCACTGGCCGTCGTTTTACCTGACGATGCTACAGATGC
			R1	CNAG_06647 3’ flanking region primer 1	CATGGTCATAGCTGTTTCCTGTGGGCAAGAGTTGGAGAGAG
			R2	CNAG_06647 3’ flanking region primer 2	GAACAGACAGATGGGGATAAC
			SO	CNAG_06647 diagnostic screening primer, pairing with B79	GCTGTGGGTGTTGAATGATG
			PO	CNAG_06647 Southern blot probe primer	GGCATTGACCAGCGAGTTT
			STM	NAT#296 STM primer	CGCCCGCCCTCACTATCCAC
			STM common	STM common primer	GCATGCCCTGCCCCTAAGAATTCG
127	CNAG_06698	HAD9	L1	CNAG_06698 5’ flanking region primer 1	ACTACTGCTGGTTACTCCC
			L2	CNAG_06698 5’ flanking region primer 2	TCACTGGCCGTCGTTTTACCGTGCCATACTGATACCAC
			R1	CNAG_06698 3’ flanking region primer 1	CATGGTCATAGCTGTTTCCTGGAAAGGATGGTCAACTGGAG
			R2	CNAG_06698 3’ flanking region primer 2	TGTCGTGCTATTTGCTGTAG
			SO	CNAG_06698 diagnostic screening primer, pairing with B79	GATGAGTTTGCCTACAGCC
			PO	CNAG_06698 Southern blot probe primer	CCTTGCGAAGATTGGGAATAAG
			STM	NAT#58 STM primer	CGCAAAATCACTAGCCCTATAGCG
			STM common	STM common primer	GCATGCCCTGCCCCTAAGAATTCG
128	CNAG_06900	-	L1	CNAG_06900 5’ flanking region primer 1	CCGAGTTGATGGAGTATGAC
			L2	CNAG_06900 5’ flanking region primer 2	TCACTGGCCGTCGTTTTACACTCACTGTTGACCTGGAC
			R1	CNAG_06900 3’ flanking region primer 1	CATGGTCATAGCTGTTTCCTGTTGCTGACAGGTTGAACAG
			R2	CNAG_06900 3’ flanking region primer 2	GGGTAACTTATGTCGCCATC
			SO	CNAG_06900 diagnostic screening primer, pairing with B79	GTCACCACCAACATTACCC
			PO	CNAG_06900 Southern blot probe primer	ATTCGTCCTTCTTGATGGC
			STM	NAT#102 STM primer	CCATAGCGATATCTACCCCAATCT
			STM common	STM common primer	GCATGCCCTGCCCCTAAGAATTCG
129	CNAG_06966	AKP1	L1	CNAG_06966 5’ flanking region primer 1	ACTCCAATAAAGAAACGCCG
			L2	CNAG_06966 5’ flanking region primer 2	TCACTGGCCGTCGTTTTACATAGGGGAAGTGAAGTCGG
			R1	CNAG_06966 3’ flanking region primer 1	CATGGTCATAGCTGTTTCCTGGACATTCCCATCCATCTGC
			R2	CNAG_06966 3’ flanking region primer 2	TGAAGTCTGTCAGTCTGCGG
			SO	CNAG_06966 diagnostic screening primer, pairing with B79	AAGACGATGCTGGACTTTG
			PO	CNAG_06966 Southern blot probe primer	TGCCCATTCTTTGACAGCC
			STM	NAT#150 STM primer	ACATACACCCCCATCCCCCC
			STM common	STM common primer	GCATGCCCTGCCCCTAAGAATTCG
130	CNAG_06967	APH2	L1	CNAG_06967 5’ flanking region primer 1	TGGAAAATGACGAAGACCTC
			L2	CNAG_06967 5’ flanking region primer 2	TCACTGGCCGTCGTTTTACTTTGCGTTGGAGGTTGCCTG
			R1	CNAG_06967 3’ flanking region primer 1	CATGGTCATAGCTGTTTCCTGGATGACGATGATGATTAGGC
			R2	CNAG_06967 3’ flanking region primer 2	CCACAAGATTCATCATCCAC
			SO	CNAG_06967 diagnostic screening primer, pairing with B79	GACTTCTGTTTATCCAGTGGG
			PO	CNAG_06967 Southern blot probe primer	CTAACGACTCACTCGCTACC
			STM	NAT#159 STM primer	ACGCACCAGACACACAACCAG
			STM common	STM common primer	GCATGCCCTGCCCCTAAGAATTCG
131	CNAG_06969	HAD7	L1	CNAG_06969 5’ flanking region primer 1	GGTTACCACAGTGACAAGTC
			L2	CNAG_06969 5’ flanking region primer 2	TCACTGGCCGTCGTTTTACCGACTTCTGTTTATCCAGTGG
			R1	CNAG_06969 3’ flanking region primer 1	CATGGTCATAGCTGTTTCCTGAGGTTACTACCGTTTCTTGC
			R2	CNAG_06969 3’ flanking region primer 2	TTTGGGGCTCCTATGTGTG
			SO	CNAG_06969 diagnostic screening primer, pairing with B79	TAAAACCGAGCGAAGTCG
			PO	CNAG_06969 Southern blot probe primer	GTGAGGCAGATAAAACCCTTAG
			STM	NAT#220 STM primer	CAGATCTCGAACGATACCCA
			STM common	STM common primer	GCATGCCCTGCCCCTAAGAATTCG
132	CNAG_07317	INP5202	L1	CNAG_07317 5’ flanking region primer 1	AAGAGTTTGTCACCAGTGTC
			L2	CNAG_07317 5’ flanking region primer 2	TCACTGGCCGTCGTTTTACTGGCAAGTAGAGAGTCACC
			R1	CNAG_07317 3’ flanking region primer 1	CATGGTCATAGCTGTTTCCTGTGATTTGGGGCATCTGGTG
			R2	CNAG_07317 3’ flanking region primer 2	GGAGTTTCGCTACATTGGG
			SO	CNAG_07317 diagnostic screening primer, pairing with B79	GCATTGCTACTTCCCAAAAG
			PO	CNAG_07317 Southern blot probe primer	TCTTGGGATTGGGCTTTGG
			STM	NAT#102 STM primer	CCATAGCGATATCTACCCCAATCT
			STM common	STM common primer	GCATGCCCTGCCCCTAAGAATTCG
133	CNAG_07354	MET22	L1	CNAG_07354 5’ flanking region primer 1	AACCATTCGTCAGGCTTG
			L2	CNAG_07354 5’ flanking region primer 2	TCACTGGCCGTCGTTTTACAGTGAAGGGGAGTTGAGTGG
			R1	CNAG_07354 3’ flanking region primer 1	CATGGTCATAGCTGTTTCCTGCGCAGGCTGAAAAGAAGTG
			R2	CNAG_07354 3’ flanking region primer 2	TTATCGGTTTGGAGGGGGAG
			SO	CNAG_07354 diagnostic screening primer, pairing with B79	CGGGAAATCACAACTTACACC
			PO	CNAG_07354 Southern blot probe primer	AAAGGTCTGCGACTGTCAC
			STM	NAT#218 STM primer	CTCCACATCCATCGCTCCAA
			STM common	STM common primer	GCATGCCCTGCCCCTAAGAATTCG
134	CNAG_07372	OXK1	L1	CNAG_07372 5’ flanking region primer 1	TGTAGTTGGGTGTGGTGTAAG
			L2	CNAG_07372 5’ flanking region primer 2	TCACTGGCCGTCGTTTTACGGGAGTGAACGAAGTGAAG
			R1	CNAG_07372 3’ flanking region primer 1	CATGGTCATAGCTGTTTCCTGGGCAAGACGAGAAGTAGAGC
			R2	CNAG_07372 3’ flanking region primer 2	GAACCTGAACCTGAACCAG
			SO	CNAG_07372 diagnostic screening primer, pairing with B79	CTTCACCTTTACCTTTACCTGC
			PO	CNAG_07372 Southern blot probe primer	GTGTGGCTAACAGTAGTGG
			STM	NAT#122 STM primer	ACAGCTCCAAACCTCGCTAAACAG
			STM common	STM common primer	GCATGCCCTGCCCCTAAGAATTCG
135	CNAG_07434	HAD3	L1	CNAG_07434 5’ flanking region primer 1	CCCATCTCGTTTTCAATCTGTG
			L2	CNAG_07434 5’ flanking region primer 2	TCACTGGCCGTCGTTTTACTCGCTACACGATGGTGAAC
			R1	CNAG_07434 3’ flanking region primer 1	CATGGTCATAGCTGTTTCCTGATGGGAGGGTAAAGGGAAG
			R2	CNAG_07434 3’ flanking region primer 2	GACACGCAAGGAGGTAAAG
			SO	CNAG_07434 diagnostic screening primer, pairing with B79	GCTTAGTCCTTGTAACCTGAG
			PO	CNAG_07434 Southern blot probe primer	CCTCTGTGTTGGAAGTATGG
			STM	NAT#116 STM primer	GCACCCAAGAGCTCCATCTC
			STM common	STM common primer	GCATGCCCTGCCCCTAAGAATTCG
136	CNAG_07547	GPM1	L1	CNAG_07547 5’ flanking region primer 1	CATTCGCTTGTCTTGACTG
			L2	CNAG_07547 5’ flanking region primer 2	TCACTGGCCGTCGTTTTACTTGTCAGTTCAAGCGGAC
			R1	CNAG_07547 3’ flanking region primer 1	CATGGTCATAGCTGTTTCCTGCCTGAAAGGGGTGATTAGAC
			R2	CNAG_07547 3’ flanking region primer 2	TTAGTCGGGTAGAAGGGACAGG
			SO	CNAG_07547 diagnostic screening primer, pairing with B79	GGAAGGTTTATGGAGTGGTAG
			PO	CNAG_07547 Southern blot probe primer	GGTCAGACTTTCTCCTCCTG
			STM	NAT#219 STM primer	CCCTAAAACCCTACAGCAAT
			STM common	STM common primer	GCATGCCCTGCCCCTAAGAATTCG
137	CNAG_07629	EPP1	L1	CNAG_07629 5’ flanking region primer 1	CTCTCTCACTTCATTCCGC
			L2	CNAG_07629 5’ flanking region primer 2	TCACTGGCCGTCGTTTTACCGTGAAAAGACTTGCGAGG
			R1	CNAG_07629 3’ flanking region primer 1	CATGGTCATAGCTGTTTCCTGACGGAAACGGATTAGAAGC
			R2	CNAG_07629 3’ flanking region primer 2	ACCGTTACCTGATAGCAGCG
			SO	CNAG_07629 diagnostic screening primer, pairing with B79	TGGAGAAGACGAGAAGAGGG
			PO	CNAG_07629 Southern blot probe primer	AGCAAGGCAGAAGGTTTTC
			STM	NAT#240 STM primer	GGTGTTGGATCGGGGTGGAT
			STM common	STM common primer	GCATGCCCTGCCCCTAAGAATTCG
138	CNAG_07692	YND1	L1	CNAG_07692 5’ flanking region primer 1	ACGCACAGTTTGATAACCG
			L2	CNAG_07692 5’ flanking region primer 2	TCACTGGCCGTCGTTTTACAGTGGTGTAACGGATGGTG
			R1	CNAG_07692 3’ flanking region primer 1	CATGGTCATAGCTGTTTCCTGAGTAGGGCGAATCTGAGTG
			R2	CNAG_07692 3’ flanking region primer 2	AGTGAGTTCTCCGATGTCC
			SO	CNAG_07692 diagnostic screening primer, pairing with B79	GCTCGTGATTGGGACTAAC
			PO	CNAG_07692 Southern blot probe primer	CCATCCATCTTCTCCACTCC
			STM	NAT#119 STM primer	CTCCCCACATAAAGAGAGCTAAAC
			STM common	STM common primer	GCATGCCCTGCCCCTAAGAATTCG
139	CNAG_07740	HAD2	L1	CNAG_07740 5’ flanking region primer 1	ATGGAAGTGGGGAGGTTAC
			L2	CNAG_07740 5’ flanking region primer 2	TCACTGGCCGTCGTTTTACGTATGGCAAGACGGATTCG
			R1	CNAG_07740 3’ flanking region primer 1	CATGGTCATAGCTGTTTCCTGTGTGGACGAGGTTCTCAAG
			R2	CNAG_07740 3’ flanking region primer 2	TTGAGATGTTGAGGAGGGG
			SO	CNAG_07740 diagnostic screening primer, pairing with B79	GGAAGGACGAAGGGATTTG
			PO	CNAG_07740 Southern blot probe primer	TCGTTACTGTCCTTGTCGG
			STM	NAT#123 STM primer	CTATCGACCAACCAACACAG
			STM common	STM common primer	GCATGCCCTGCCCCTAAGAATTCG
140	CNAG_00508	VPS17	L1	CNAG_07740 5’ flanking region primer 1	AAAGAAATGGGCGGCGGAGAAC
			L2	CNAG_07740 5’ flanking region primer 2	TCACTGGCCGTCGTTTTACATGTAGGTGCTGTGTCCTCG
			R1	CNAG_07740 3’ flanking region primer 1	CATGGTCATAGCTGTTTCCTGAGTTGGATGAGAGGAAGGC
			R2	CNAG_07740 3’ flanking region primer 2	TGGGGTTCAAGTCGGAAGTC
			SO	CNAG_07740 diagnostic screening primer, pairing with B79	GCTTTGAAGGAGTCTGTCG
			PO	CNAG_07740 Southern blot probe primer	TTCTTTCCTGCTGAACCGC
			STM	NAT#220 STM primer	CAGATCTCGAACGATACCCA
			STM common	STM common primer	GCATGCCCTGCCCCTAAGAATTCG
141	CNAG_01315	VPS5	L1	CNAG_07740 5’ flanking region primer 1	TCACTTGCTTCTTGGTGC
			L2	CNAG_07740 5’ flanking region primer 2	TCACTGGCCGTCGTTTTACAAGTTTCCTCCTCGTCCATCGC
			R1	CNAG_07740 3’ flanking region primer 1	CATGGTCATAGCTGTTTCCTGTTTGAGCGTGAGCGAGTCCTTG
			R2	CNAG_07740 3’ flanking region primer 2	TCACAGACCAGATGAACCG
			SO	CNAG_07740 diagnostic screening primer, pairing with B79	GCTCAAGTAAGTCCAATGCG
			PO	CNAG_07740 Southern blot probe primer	GCAGTAGCCTCCCTTTCAAG
			STM	NAT#211 STM primer	GCGGTCGCTTTATAGCGATT
			STM common	STM common primer	GCATGCCCTGCCCCTAAGAATTCG
142	CNAG_01426	VPS26	L1	CNAG_07740 5’ flanking region primer 1	GTTCGGTTAGACTGGAGAATG
			L2	CNAG_07740 5’ flanking region primer 2	TCACTGGCCGTCGTTTTACGAAGGTGAAGAAAGGTGCC
			R1	CNAG_07740 3’ flanking region primer 1	CATGGTCATAGCTGTTTCCTGGCAACAGGGAGAACTAAGG
			R2	CNAG_07740 3’ flanking region primer 2	TTGTCGTCAGCCTCCTTTC
			SO	CNAG_07740 diagnostic screening primer, pairing with B79	CACTACCTTGCCACTACATC
			PO	CNAG_07740 Southern blot probe primer	GCTGATACTTCTTGCCATCC
			STM	NAT#5 STM primer	TGCTAGAGGGCGGGAGAGTT
			STM common	STM common primer	GCATGCCCTGCCCCTAAGAATTCG
143	CNAG_01837	VPS35	L1	CNAG_07740 5’ flanking region primer 1	GGATAGGATACTGGCTTTGAC
			L2	CNAG_07740 5’ flanking region primer 2	TCACTGGCCGTCGTTTTACGCATCTGAAAGAAGTTTGGC
			R1	CNAG_07740 3’ flanking region primer 1	CATGGTCATAGCTGTTTCCTGGATTGGGAAAGTGTGGACG
			R2	CNAG_07740 3’ flanking region primer 2	AATCGTAAGGTCGTCTGCG
			SO	CNAG_07740 diagnostic screening primer, pairing with B79	GCTTCAACAGAGAGCGATTG
			PO	CNAG_07740 Southern blot probe primer	CGAAGTTCAGCAAGCATCG
			STM	NAT#210 STM primer	CTAGAGCCCGCCACAACGCT
			STM common	STM common primer	GCATGCCCTGCCCCTAAGAATTCG

## Sheet: Miscelleneous primers
Supplementary Data 4. List of primers used for constructing C. neoformans phosphatase mutant library
Primer name	Primer description	Primer sequence (5'-3')
B1026	M13 Forward extended	GTAAAACGACGGCCAGTGAGC
B1027	M13 Reverse extended	CAGGAAACAGCTATGACCATG
B79	Screening primer	TGTGGATGCTGGCGGAGGATA
B1454	NAT split marker primer 1	AAGGTGTTCCCCGACGACGAATCG
B1455	NAT split marker primer 2	AACTCCGTCGCGAGCCCCATCAAC
B1886	NEO split marker primer 1	TGGAAGAGATGGATGTGC
B1887	NEO split marker primer 2	ATTGTCTGTTGTGCCCAG
B679	qRT-PCR primer for ACT1	CGCCCTTGCTCCTTCTTCTATG
B680	qRT-PCR primer for ACT1	GACTCGTCGTATTCGCTCTTCG
B8953	qRT-PCR primer for LAC1	CACCCTTTGGAAGTTGTGG
B8954	qRT-PCR primer for LAC1	TGATAATTGCAGAGTACCG
B3737	qRT-PCR primer for BZP4	AGCCAGGTAATCTTGGAGG
B8521	qRT-PCR primer for BZP4	CAATATACGAATCACTCCC
B6394	qRT-PCR primer for HOB1	CCTCGCAAGTTCCCCAGCTA
B8519	qRT-PCR primer for HOB1	GTATGAGGTCTTGTCCACC
B8654	qRT-PCR primer for ITR1A	CTTCAACCGAGGTCATACTC
B8655	qRT-PCR primer for ITR1A	AGATTCCGATACCAAGGGC
B8658	qRT-PCR primer for ITR3C	CCCTTTGGTCAGGTGATTTC
B8659	qRT-PCR primer for ITR3C	GCTGAAATAGGGATGGAACAG
B8656	qRT-PCR primer for MPR1	CGAGGTTCTTGATGATGCTG
B8657	qRT-PCR primer for MPR1	ATCCGAGGAAAGTCTGAGCC
B8598	qRT-PCR primer for FZC31	AAATGTCCCGAAAAGGAAG
B4951	qRT-PCR primer for FZC31	TCTCTTCTTCTTCTGACCTGC
B9243	qRT-PCR primer for GAT201	CATCCCGTCGCCACAGC
B9422	qRT-PCR primer for GAT201	GGAGTATGGCTGAAATCTG
B9061	qRT-PCR primer for PDR802	TTTCGTAGCCTGTAAGTGGC
B4913	qRT-PCR primer for PDR802	GGAACATTGGGAAAAGGTG
