# Supplementary material for: Genome-wide functional analysis of phosphatases in the pathogenic fungus Cryptococcus neoformans
Source: Nat Commun. 2020 Aug 24;11:4212. doi: 10.1038/s41467-020-18028-0 (PMC7445287; doi:10.1038/s41467-020-18028-0)
Supplement: Supplementary file 8 — Supplementary Data 5 [file 41467_2020_18028_MOESM8_ESM.xlsx]

## Sheet: Strain list
Supplementary Data 5. C. neoformans strains used in this study
Gene ID	Gene name	Strain names (YSB #)	Genotypes	Parents	References
CNAG_07507	STE50	3741	MATα ste50Δ::NAT-STM#234 (STM positive control)	H99S	Jung et al. 2011 Fungal Genetics and Biology (DOI: 10.1016/j.fgb.2010.10.006)
CNAG_03670	IRE1	2744	MATα ire1Δ::NAT-STM#169 (STM negative control)	H99S	Cheon et al. 2011 PLoS Pathogens (DOI: 10.1371/journal.ppat.1002177)
CNAG_04221	FBP26	4341, 4342	MATα fbp26Δ::NAT-STM#146	H99S	Lee et al. 2016 Nature Communications (DOI: 10.1038/ncomms12766)
CNAG_04268	APN2	1429, 1430	MATα apn2Δ::NAT-STM#102	H99S	Jung et al. 2015 Nature Communications (DOI: 10.1038/ncomms7757)
CNAG_07372	OXK1	4288, 4289	MATα oxk1Δ::NAT-STM#122	H99S	Lee et al. 2016 Nature Communications (DOI: 10.1038/ncomms12766)
CNAG_05155	PTP2	275, 277	MATα ptp2Δ::NAT-STM#184	H99S	Lee et al. 2014 Eukaryotic Cell (DOI: 10.1128/EC.00069-14)
CNAG_06064	PTP1	1704, 1705	MATα ptp1Δ::NAT-STM#125	H99S	Lee et al. 2014 Eukaryotic Cell (DOI: 10.1128/EC.00069-14)
CNAG_03202	CAC1	42	MATα cac1Δ::NAT-STM#159	H99S	Alspaugh et al. 2002 Eukaryotic Cell (DOI: 10.1128/EC.1.1.75–84.2002)
CNAG_02986	YSA1	5013, 5014	MATα ysa1Δ::NAT-STM#116	H99S	This study
CNAG_00057	FPP1	4596, 4597	MATα fpp1Δ::NAT-STM#184	H99S	This study
CNAG_01519	EEP1	4659, 4662	MATα eep1Δ::NAT-STM#191	H99S	This study
CNAG_02681	APH3	4051, 4052	MATα aph3Δ::NAT-STM#150	H99S	This study
CNAG_02944	APH1	3478, 3479	MATα aph1Δ::NAT-STM#191	H99S	This study
CNAG_03673	PPZ1	5788, 5789	MATα ppz1Δ::NAT-STM#295	H99S	This study
CNAG_04354	XPP1	5941, 5942, 6628	MATα xpp1Δ::NAT-STM#234	H99S	This study
CNAG_04782	PPU1	6630, 6631	MATα ppu1Δ::NAT-STM#212	H99S	This study
CNAG_06967	APH2	3484, 3485	MATα aph2Δ::NAT-STM#159	H99S	This study
CNAG_07629	EPP1	4922, 4924	MATα epp1Δ::NAT-STM#240	H99S	This study
CNAG_00076	NDX6	5140, 5141	MATα ndx6Δ::NAT-STM#159	H99S	This study
CNAG_00146	PBY101	5153, 5154	MATα pby101Δ::NAT-STM#5	H99S	This study
CNAG_00182	VPS29	4881, 4882	MATα vps29Δ::NAT-STM#295	H99S	This study
CNAG_00263	PTP4	5387, 5388	MATα ptp4Δ::NAT-STM#123	H99S	This study
CNAG_00316	HAM1	5184, 5186	MATα ham1Δ::NAT-STM#212	H99S	This study
CNAG_00390	YMR1	4262, 4554	MATα ymr1Δ::NAT-STM#5	H99S	This study
CNAG_00408	PPH3	3776, 3778	MATα pph3Δ::NAT-STM#146	H99S	This study
CNAG_00427	PTC5	5943, 5944	MATα ptc5Δ::NAT-STM#43	H99S	This study
CNAG_00498	CDC14	3620, 5359	MATα cdc14Δ::NAT-STM#116	H99S	This study
CNAG_00500	PTC1	289, 290	MATα ptc1Δ::NAT-STM#146	H99S	This study
CNAG_00554	ISC1	4264, 4265	MATα isc1Δ::NAT-STM#43	H99S	This study
CNAG_00810	HAD4	4194, 4197	MATα had4Δ::NAT-STM#116	H99S	This study
CNAG_01054	SSU72	4242, 4243	MATα ssu72Δ::NAT-STM#119	H99S	This study
CNAG_01177	NEM1	4771, 4772	MATα nem1Δ::NAT-STM#177	H99S	This study
CNAG_01203	YVH1	4590, 4591	MATα yvh1Δ::NAT-STM#5	H99S	This study
CNAG_01254	OCA101	4075, 4077	MATα oca101Δ::NAT-STM#210	H99S	This study
CNAG_01314	PPP1	5058, 5059	MATα ppp1Δ::NAT-STM#184	H99S	This study
CNAG_01346	HPP2	4728, 4730	MATα hpp2Δ::NAT-STM#204	H99S	This study
CNAG_01357	SDP101	3613, 3614	MATα sdp101Δ::NAT-STM#6	H99S	This study
CNAG_01436	SIT4	4094, 4095	MATα sit4Δ::NAT-STM#232	H99S	This study
CNAG_01496	PPT1	5554, 5555	MATα ppt1Δ::NAT-STM#184	H99S	This study
CNAG_01498	AKP2	5064, 5069	MATα akp2Δ::NAT-STM#6	H99S	This study
CNAG_01518	PMU1	4026, 4027	MATα pmu1Δ::NAT-STM#205	H99S	This study
CNAG_01532	INP52	4793, 4794	MATα inp52Δ::NAT-STM#201	H99S	This study
CNAG_01744	HAD1	4665, 4666	MATα had1Δ::NAT-STM#204	H99S	This study
CNAG_01823	INM1	4608, 4609	MATα inm1Δ::NAT-STM#191	H99S	This study
CNAG_01864	NDX5	5466, 5467	MATα ndx5Δ::NAT-STM#150	H99S	This study
CNAG_01877	GUA1	6161, 6163	MATα gua1Δ::NAT-STM#213	H99S	This study
CNAG_01900	NDX1	5248, 5249	MATα ndx1Δ::NAT-STM#210	H99S	This study
CNAG_01901	NDX2	5504, 5505	MATα ndx2Δ::NAT-STM#211	H99S	This study
CNAG_02001	INP5203	4692, 4693	MATα inp5203Δ::NAT-STM#205	H99S	This study
CNAG_02109	INP5201	4607, 4929	MATα inp5201Δ::NAT-STM#122	H99S	This study
CNAG_02161	ASP1	5250, 5251	MATα asp1Δ::NAT-STM#240	H99S	This study
CNAG_02236	PPG1	5772, 5940	MATα ppg1Δ::NAT-STM#123	H99S	This study
CNAG_02375	FIG4	4574, 4575	MATα fig4Δ::NAT-STM#150	H99S	This study
CNAG_02453	PTP5	5469, 5470	MATα ptp5Δ::NAT-STM#191	H99S	This study
CNAG_02470	PPP2	4819, 4822	MATα ppp2Δ::NAT-STM#290	H99S	This study
CNAG_02487	PHS1	4022, 4023	MATα phs1Δ::NAT-STM#225	H99S	This study
CNAG_02490	MRE11	4694, 5050	MATα mre11Δ::NAT-STM#242	H99S	This study
CNAG_02772	PMU101	4670, 4671	MATα pmu101Δ::NAT-STM#208	H99S	This study
CNAG_03014	CAX4	4790, 4791	MATα cax4Δ::NAT-STM#211	H99S	This study
CNAG_03052	PTC2	1772, 1773	MATα ptc2Δ::NAT-STM#224	H99S	This study
CNAG_03078	NPP1	5019, 5021	MATα npp1Δ::NAT-STM#119	H99S	This study
CNAG_03190	CCR4	5591, 5594	MATα ccr4Δ::NAT-STM#210	H99S	This study
CNAG_03202	CAC1	5650	MATα cac1Δ::NAT-STM#159	H99S	This study
CNAG_03222	DBR1	4963, 4964	MATα dbr1Δ::NAT-STM#288	H99S	This study
CNAG_03262	INM101	4529, 4530	MATα inm101Δ::NAT-STM#201	H99S	This study
CNAG_03296	SIW14	4570, 4571	MATα siw14Δ::NAT-STM#225	H99S	This study
CNAG_03396	NPY1	5105, 5107	MATα npy1Δ::NAT-STM#122	H99S	This study
CNAG_03491	NDX3	5192, 5193	MATα ndx3Δ::NAT-STM#201	H99S	This study
CNAG_03541	PTC7	1860, 1861	MATα ptc71Δ::NAT-STM#53	H99S	This study
CNAG_03657	LDP1	4382, 4383	MATα ldp1Δ::NAT-STM#231	H99S	This study
CNAG_03679	ACY1	5838, 5839	MATα acy1Δ::NAT-STM#43	H99S	This study
CNAG_03765	TPS2	4373, 4433	MATα tps2Δ::NAT-STM#232	H99S	This study
CNAG_03871	LTP1	4044, 4045	MATα ltp1Δ::NAT-STM#230	H99S	This study
CNAG_03893	SDP102	3467, 3468	MATα sdp102Δ::NAT-STM#119	H99S	This study
CNAG_03949	PHO13	4374, 4376	MATα pho13Δ::NAT-STM#234	H99S	This study
CNAG_03963	OCA1	4054, 4055	MATα oca1Δ::NAT-STM#230	H99S	This study
CNAG_03984	YCH1	4637, 4638	MATα ych1Δ::NAT-STM#208	H99S	This study
CNAG_03996	GDA1	4750, 5821	MATα gda1Δ::NAT-STM#6	H99S	This study
CNAG_04049	PPP5	4298, 4299	MATα ppp5Δ::NAT-STM#288	H99S	This study
CNAG_04104	AKP3	5484, 5485	MATα akp3Δ::NAT-STM#58	H99S	This study
CNAG_04113	PTP3	4680, 4754	MATα ptp3Δ::NAT-STM#231	H99S	This study
CNAG_04224	PSR1	5003, 5005	MATα psr1Δ::NAT-STM#125	H99S	This study
CNAG_04475	HPP3	4003, 4004	MATα hpp3Δ::NAT-STM#211	H99S	This study
CNAG_04718	PCD101	5416, 5417	MATα pcd101Δ::NAT-STM#146	H99S	This study
CNAG_04731	PCD102	5422, 5424	MATα pcd102Δ::NAT-STM#125	H99S	This study
CNAG_04732	PCD1	5045, 5053	MATα pcd1Δ::NAT-STM#123	H99S	This study
CNAG_04796	CNA1	4067, 4068	MATα cna1Δ::NAT-STM#290	H99S	This study
CNAG_04833	TEP1	4622, 4623	MATα tep1Δ::NAT-STM#205	H99S	This study
CNAG_04852	NDX4	5046, 5047	MATα ndx4Δ::NAT-STM#204	H99S	This study
CNAG_05080	CWH43	4508, 4509	MATα cwh43Δ::NAT-STM#213	H99S	This study
CNAG_05286	LDP2	4721, 4722	MATα ldp2Δ::NAT-STM#218	H99S	This study
CNAG_05301	CRN1	5095, 5096	MATα crn1Δ::NAT-STM#218	H99S	This study
CNAG_05306	PTC701	1867, 1868	MATα ptc701Δ::NAT-STM#58	H99S	This study
CNAG_05529	HAD5	5098, 5099	MATα had5Δ::NAT-STM#205	H99S	This study
CNAG_05567	PPP3	4396, 4399	MATα ppp3Δ::NAT-STM#288	H99S	This study
CNAG_05568	PRY1	5101, 5102	MATα pry1Δ::NAT-STM#211	H99S	This study
CNAG_05692	LCB3	4755, 5051, 5052	MATα lcb3Δ::NAT-STM#219	H99S	This study
CNAG_05892	SHB17	4060, 4061	MATα shb17Δ::NAT-STM#212	H99S	This study
CNAG_06065	SAC101	4470, 4718	MATα sac101Δ::NAT-STM#220	H99S	This study
CNAG_06122	HAD6	5476, 5477	MATα had6Δ::NAT-STM#219	H99S	This study
CNAG_06132	HAD8	4464, 4475	MATα had8Δ::NAT-STM#242	H99S	This study
CNAG_06141	DUT101	5112, 5128	MATα dut101Δ::NAT-STM#208	H99S	This study
CNAG_06232	HPP1	4092, 4093	MATα hpp1Δ::NAT-STM#213	H99S	This study
CNAG_06236	NGL3	4459, 4472	MATα ngl3Δ::NAT-STM#273	H99S	This study
CNAG_06251	PPP4	4784, 4785	MATα ppp4Δ::NAT-STM#296	H99S	This study
CNAG_06418	PTC6	1875, 1876	MATα ptc6Δ::NAT-STM#102	H99S	This study
CNAG_06499	DPP101	4479, 4480	MATα dpp101Δ::NAT-STM#290	H99S	This study
CNAG_06587	OCA2	4841, 4842	MATα oca2Δ::NAT-STM#231	H99S	This study
CNAG_06647	CDC1	5542, 5574	MATα cdc1Δ::NAT-STM#296	H99S	This study
CNAG_06698	HAD9	4485, 4486	MATα had9Δ::NAT-STM#58	H99S	This study
CNAG_06966	AKP1	4892, 4893	MATα akp1Δ::NAT-STM#150	H99S	This study
CNAG_06969	HAD7	4688, 4946	MATα had7Δ::NAT-STM#220	H99S	This study
CNAG_07317	INP5202	4511, 4538	MATα inp5202Δ::NAT-STM#102	H99S	This study
CNAG_07434	HAD3	4624, 4626	MATα had3Δ::NAT-STM#116	H99S	This study
CNAG_07547	GPM1	4089, 4090	MATα gpm1Δ::NAT-STM#219	H99S	This study
CNAG_07692	YND1	4856, 6157	MATα ynd1Δ::NAT-STM#119	H99S	This study
CNAG_07740	HAD2	4506, 4507	MATα had2Δ::NAT-STM#123	H99S	This study
CNAG_00508	VPS17	5724	MATα vps17Δ::NAT-STM#220	H99S	This study
CNAG_01315	VPS5	5683, 5684	MATα vps5Δ::NAT-STM#221	H99S	This study
CNAG_01426	VPS26	5671, 5672	MATα vps26Δ::NAT-STM#5	H99S	This study
CNAG_01837	VPS35	5615, 5616	MATα vps35Δ::NAT-STM#210	H99S	This study
Double KO	OCA101, OCA1	6634, 6635	MATα oca101Δ::NAT oca1Δ::NEO	YSB4075	This study
