# Supplementary material for: Genome-wide functional analysis of phosphatases in the pathogenic fungus Cryptococcus neoformans
Source: Nat Commun. 2020 Aug 24;11:4212. doi: 10.1038/s41467-020-18028-0 (PMC7445287; doi:10.1038/s41467-020-18028-0)
Supplement: Supplementary file 10 — Supplementary Data 7 [file 41467_2020_18028_MOESM10_ESM.xlsx]

## Sheet: Heat map introduction
Supplementary Data 7. Complete phenome heat map of C. neoformans phosphatase mutants (Heat Map Introduction)
1. Abbreviation
	Abb.	Description	Tested condition
	25	incubated at 25oC	Cells were incubated at 25oC for 1-6 days.
	30	incubated at 30oC	Cells were incubated at 30oC for 1-6 days.
	37	incubated at 37oC	Cells were incubated at 37oC for 1-6 days.
	39	incubated at 39oC	Cells were incubated at 39oC for 1-6 days.
	MAT	Mating	Cells were incubated with opposite mating type cells onto the V8 media in the dark for 15 days.
	MEL	Melanin	Cells were spotted onto the Niger seed media containing glucose and further incubated at 37C for 1-4 days.
	CAP	Capsule	Cells were incubated onto the solid-agared DME media and relative packed cell volume was measured
	URE	Urease	Cells were spotted onto the Christensen's agar media and further incubated at 30oC for 1-4 days.
	NCR	NaCl treatment under glucose-rich condition	Cells were spotted onto the YPD media containing 1.5 M NaCl for 1-6 days.
	KCR	KCl treatment under glucose-rich condition	Cells were spotted onto the YPD media containing 1.5 M KCl for 1-6 days.
	SBR	Sorbitol treatment under glucose-rich condition	Cells were spotted onto the YPD media containing 2 M sorbitol for 1-6 days.
	NCS	NaCl treatment under glucose-starved condition	Cells were spotted onto the YP media containing 1 M NaCl for 1-6 days.
	KCS	KCl treatment under glucose-starved condition	Cells were spotted onto the YP media containing 1 M KCl for 1-6 days.
	SBS	Sorbitol treatment underglucose-starved condition	Cells were spotted onto the YP media containing 2 M sorbitol for 1-6 days.
	HPX	Hydrogen peroxide	Cells were spotted onto the YPD media containing 2.5 ~ 3.5 mM concentration of hydrogen peroxide for 1-6 days.
	TBH	Tert-butyl hydroperoxide	Cells were spotted onto the YPD media containing 0.6 ~ 0.8 mM concentration of tert-butyl hydroperoxide for 1-6 days.
	MD	Menadione	Cells were spotted onto the YPD media containing 0.01 ~ 0.03 mM concentration of menadione for 1-6 days.
	DIA	Diamide	Cells were spotted onto the YPD media containing 2 ~ 3.5 mM concentration of diamide for 1-6 days.
	MMS	Metyl methanesulfonate	Cells were spotted onto the YPD media containing 0.02 ~ 0.06% MMS for 1-6 days.
	HU	Hydroxyurea	Cells were spotted onto the YPD media containing 90 ~ 110 mM concentration of HU for 1-6 days.
	TM	Tunicamycin	Cells were spotted onto the YPD media containing 0.2 ~ 0.4 μg/ml concentration of TM for 1-6 days.
	DTT	Dithiothreitol	Cells were spotted onto the YPD media containing 15 ~ 20 mM concentration of DTT for 1-6 days.
	CDS	CdSO4	Cells were spotted onto the YPD media containing 20 ~ 35 μM concentration of for CdSO4 1-6 days.
	CR	Congo-red	Cells were spotted onto the YPD media containing 0.8 ~ 1% congo-red for 1-6 days.
	CFW	Calcofluor white	Cells were spotted onto the YPD media containing 3 ~ 5 mg/ml concentration of CFW for 1-6 days.
	SDS	Sodium dodecyl sulfate	Cells were spotted onto the YPD media containing 0.03 ~ 0.05% SDS for 1-6 days.
	5FC	Flucytosine	Cells were spotted onto the YPD media containing 300 ~ 500 μg/ml concentration of flucytosine for 1-6 days.
	AMB	Amphotericin B	Cells were spotted onto the YPD media containing 0.8 ~ 1.8 μg/ml concentration of Amphotericin B for 1-6 days.
	FCZ	Fluconazole	Cells were spotted onto the YPD media containing 10 ~ 18 μg/ml concentration of fluconazole for 1-6 days.
	FDX	Fludioxonil	Cells were spotted onto the YPD media containing 0.5 ~ 5 μg/ml concentration of fludioxonil for 1-6 days.
2. Phenotypic Heat Map Scales
	Color code	Means
		Strongly susceptible or reduced
		Moderately susceptible or reduced
		Weakly susceptible or reduced
		Wild-type like
		Weakly tolerant or enhanced
		Moderately tolerant or enhanced
		Strongly tolerant or enhanced

## Sheet: Heat Map
Supplementary Data 7. Complete phenome heat map of C. neoformans phosphatase mutants
		Growth at different temperature				Mating	Virulence factors			Osmotic/cataion salt stress						Oxidative stress				Genotoxic stress		ER stress		Heavy metal	Cell wall/membrane stress			Antifungal drugs susceptibility
H99 lD	Name	25	30	37	39	MAT	MEL	CAP	URE	KCR	NCR	SBR	KCS	NCS	SBS	DIA	HPX	MD	TBH	HU	MMS	TM	DTT	CDS	CFW	CR	SDS	AMB	FCZ	5FC	FDX
00057	FPP1	0	0	0	0	0	0	0	3	0	0	0	0	0	0	0	0	0	0	0	0	0	0	0	0	0	0	0	1	0	0
00076	NDX6	0	0	0	0	0	0	0	0	0	0	0	0	0	0	0	0	0	0	0	0	0	0	0	0	0	0	0	0	0	0
00146	PBY101	0	0	0	1	-2	0	0	0	0	0	0	0	0	0	0	0	0	0	0	0	1	0	0	0	0	0	0	1	0	0
00182	VPS29	0	0	0	0	0	-1	0	2	0	0	0	0	0	0	0	0	0	0	0	0	-1	-1	-2	0	0	-2	0	0	0	0
00263	PTP4	0	0	0	0	0	0	0	0	0	0	0	0	0	0	0	0	0	0	0	0	0	0	0	0	0	0	0	0	0	0
00316	HAM1	0	0	0	0	0	0	0	0	0	0	0	0	0	0	0	0	0	0	0	0	0	0	0	0	0	0	0	0	0	0
00390	YMR1	0	0	0	0	0	0	0	0	0	0	0	0	0	0	0	0	0	0	0	0	0	0	-1	0	0	-1	-1	0	0	-1
00408	PPH3	0	0	0	0	0	0	0	0	0	0	0	0	0	0	-1	0	0	0	0	-2	0	0	0	0	0	0	0	-1	0	0
00427	PTC5	0	0	0	0	0	0	0	0	0	0	0	0	0	0	0	0	0	0	0	0	0	0	0	0	0	0	0	0	0	0
00498	CDC14	0	0	0	0	0	0	0	0	0	0	0	0	0	0	0	0	0	0	0	0	0	0	0	0	0	0	0	0	0	0
00500	PTC1	0	0	0	0	1	0	0	0	0	0	0	0	0	0	0	0	0	0	0	0	0	0	0	0	0	0	0	-1	0	0
00554	ISC1	0	0	0	0	0	0	0	0	0	-3	0	0	-3	0	-2	0	0	-1	-1	0	0	-1	-1	0	0	0	-2	0	0	-2
00810	HAD4	0	0	0	0	0	0	0	0	0	0	0	0	0	0	0	0	0	0	0	-2	0	0	0	0	0	0	0	0	0	0
01054	SSU72	0	0	-1	-1	-3	-1	0	0	-2	-3	-2	-1	-2	-1	-2	-1	-1	-1	-3	-1	0	-3	-1	-1	-1	-2	-1	0	-1	-3
01177	NEM1	0	-1	-2	-3	-3	-2	1	3	-1	-3	-1	-1	-1	-1	-2	-2	-1	-3	-3	-3	0	-2	-1	-2	-2	-2	-1	-3	-2	-3
01203	YVH1	0	-2	-1	-1	-2	-1	0	-3	0	0	0	0	0	0	0	-1	-1	-1	-2	-3	1	-1	0	0	0	-2	0	0	0	-2
01254	OCA101	-1	-1	0	0	-3	0	0	0	0	0	0	0	0	0	0	0	1	-1	-1	0	0	-2	1	0	0	0	0	3	0	-1
01314	PPP1	0	0	0	0	0	0	0	0	0	0	0	0	0	0	0	0	0	0	0	0	0	0	0	0	0	0	0	0	0	0
01346	HPP2	0	0	0	0	0	0	-2	0	0	0	0	0	0	0	0	0	0	0	0	0	0	0	0	0	0	0	0	1	0	1
01357	SDP101	0	0	0	0	0	0	0	0	0	0	0	0	0	0	0	0	0	0	0	0	0	0	0	0	0	0	0	0	0	0
01436	SIT4	0	0	0	0	0	0	2	0	0	0	0	0	0	0	-1	-1	-1	-1	-2	-1	2	0	1	-1	-1	1	-1	0	-3	-2
01496	PPT1	0	0	0	0	0	0	0	0	0	0	0	0	0	0	-1	0	0	0	0	0	0	0	0	0	0	0	0	0	0	0
01498	AKP2	0	0	0	0	0	0	0	0	0	0	0	0	0	0	0	0	0	0	0	0	0	0	0	0	0	0	0	0	0	0
01518	PMU1	0	0	0	0	0	0	0	0	0	0	0	0	0	0	0	0	0	0	0	0	0	0	0	0	0	0	0	0	0	0
01519	EEP1	0	0	0	0	0	0	0	0	0	0	0	0	0	0	0	0	0	0	0	0	0	0	0	0	0	0	0	0	0	0
01532	INP52	0	0	0	0	0	0	0	0	0	0	0	0	0	0	0	0	0	0	0	0	0	0	0	0	0	0	0	0	0	0
01744	HAD1	-1	0	0	0	-2	0	0	0	-1	-1	-1	0	0	0	-1	0	-1	0	0	0	1	0	0	-1	-1	-3	-1	0	-1	0
01823	INM1	0	0	0	0	0	0	0	0	0	0	0	0	0	0	0	0	0	0	0	0	0	0	0	0	0	0	0	1	0	0
01864	NDX5	0	0	0	0	0	0	-1	0	0	0	0	0	0	0	0	0	0	0	0	0	0	0	0	0	0	0	0	0	0	0
01877	GUA1	0	-2	-1	-2	-3	-3	0	-3	-3	-3	-3	-2	-2	-2	0	-2	-1	-1	0	0	0	-1	0	0	0	-3	-3	0	-3	-3
01900	NDX1	0	0	0	0	0	0	0	0	0	0	0	0	0	0	0	0	0	0	0	0	0	0	-1	0	0	-1	0	0	0	0
01901	NDX2	0	0	0	0	0	0	0	0	0	0	0	0	0	0	0	0	0	0	0	0	0	0	0	0	0	0	0	0	0	0
02001	INP5203	0	0	0	0	0	0	0	0	0	0	0	0	0	0	0	0	0	0	0	0	0	0	0	0	0	0	0	0	0	0
02109	INP5201	0	-1	-1	-2	-3	-3	3	3	-2	-3	-1	-2	-2	-2	-2	-2	-2	-2	-2	-2	2	-1	1	-2	-2	-2	-2	-2	-2	-2
02161	ASP1	0	0	0	0	0	0	0	0	0	0	0	0	0	0	0	0	0	0	0	0	0	0	0	0	0	0	0	0	0	0
02236	PPG1	0	-2	-3	-3	-3	-3	0	3	-1	-3	-1	0	-3	0	-3	-1	-1	-1	-3	-3	-3	0	0	-2	-2	-3	-1	-2	-3	-3
02375	FIG4	0	0	0	-2	0	0	1	0	0	0	0	0	0	0	0	0	0	0	0	0	0	0	-1	0	0	0	0	0	0	0
02453	PTP5	0	0	0	0	0	0	0	-2	0	0	0	0	0	0	0	-2	0	0	0	0	0	0	-1	0	0	0	0	0	0	0
02470	PPP2	0	0	0	-1	0	0	0	0	0	0	0	0	0	0	0	0	0	0	0	0	1	0	0	0	0	1	0	0	1	0
02487	PHS1	0	0	-1	-1	0	0	3	0	-2	-2	0	-2	-2	0	-3	-1	0	-3	-3	0	0	-2	-1	-3	-3	-2	-3	-3	0	-1
02490	MRE11	0	0	-2	-2	0	-1	0	0	0	0	0	0	0	0	-1	-2	0	-1	-3	-3	-1	-1	-1	0	0	0	0	-1	-1	0
02681	APH3	0	0	0	0	0	0	0	0	0	0	0	0	0	0	0	0	0	0	0	0	0	0	0	0	0	0	0	0	0	0
02772	PMU101	0	0	0	0	0	0	0	0	0	0	0	0	0	0	0	0	0	0	0	0	0	0	0	0	0	0	0	0	0	0
02944	APH1	0	0	0	0	0	0	0	0	0	0	0	0	0	0	0	0	0	0	0	0	0	0	0	0	0	0	0	0	0	0
02986	YSA1	0	0	0	0	0	0	0	0	0	0	0	0	0	0	0	0	0	0	0	0	0	0	0	0	0	0	0	0	0	0
03014	CAX4	0	0	0	0	0	1	0	0	0	0	0	0	0	0	0	0	0	0	0	0	0	0	0	0	0	0	0	0	0	0
03052	PTC2	-1	-1	0	0	-3	-3	0	0	0	0	-1	0	0	0	-1	0	-1	-1	-1	-2	0	-1	-1	0	0	1	0	0	-2	-3
03078	NPP1	0	0	0	0	0	0	0	0	0	0	0	0	0	0	0	0	0	0	0	0	0	0	0	0	0	0	0	0	0	1
03190	CCR4	0	-1	-2	-3	-2	-1	2	3	0	0	0	0	0	0	-1	-1	0	-2	-2	0	3	-1	0	0	0	-1	-2	-1	3	-1
03202	CAC1	0	0	0	0	-3	-3	-3	1	0	0	0	0	0	0	1	-1	0	-1	-1	0	2	-1	0	0	0	1	0	-1	0	1
03222	DBR1	0	-2	-1	-2	-3	-3	3	3	-2	-2	-2	-2	-3	-2	-1	-1	-1	-2	-2	-2	2	0	-2	-1	-1	-3	-2	-1	-2	0
03262	INM101	0	0	0	0	0	0	0	0	0	0	0	0	0	0	0	0	0	0	0	0	0	0	0	0	0	0	0	0	0	0
03296	SIW14	0	-1	-1	-1	-2	1	0	-1	-1	-1	0	-1	-1	0	-1	0	0	-2	-3	-2	-1	-1	0	-1	-1	-2	0	-3	0	-1
03396	NPY1	0	0	0	0	0	0	0	0	0	0	0	0	0	0	0	0	0	0	0	0	0	0	0	0	0	0	0	0	0	0
03491	NDX3	0	0	0	0	0	0	0	0	0	0	0	0	0	0	0	0	0	0	0	0	0	0	0	0	0	0	0	0	0	0
03541	PTC7	0	0	0	0	0	0	0	0	0	0	0	0	0	0	0	0	0	0	0	0	0	0	0	0	0	0	0	0	0	0
03657	LDP1	0	0	0	0	0	0	0	0	0	0	0	0	0	0	0	0	0	0	0	0	0	0	0	0	0	0	0	0	0	0
03673	PPZ1	0	0	0	0	0	0	0	0	0	-2	0	0	0	0	1	-2	0	-1	-1	-1	0	0	-2	0	-1	1	0	0	1	-2
03679	ACY1	0	0	0	0	0	0	0	0	0	0	0	0	0	0	0	0	0	0	0	0	0	0	0	0	0	0	0	0	0	0
03765	TPS2	0	0	-3	-3	0	-2	0	1	0	0	0	0	0	0	0	0	0	1	0	0	-3	0	0	0	0	-3	0	0	-1	1
03871	LTP1	0	0	0	0	0	0	0	0	0	0	0	0	0	0	0	0	0	0	0	0	0	0	0	0	0	0	0	0	0	0
03893	SDP102	0	0	0	0	0	0	-1	0	0	0	0	0	0	0	0	0	0	0	0	0	0	0	0	0	0	1	0	0	0	-1
03949	PHO13	0	0	0	0	0	0	0	0	0	0	0	0	0	0	0	0	0	0	0	0	0	0	0	0	0	0	0	0	0	0
03963	OCA1	0	0	0	0	0	0	-1	0	0	0	0	0	0	0	-1	0	0	-2	-2	0	-1	0	0	0	0	-1	0	-2	0	-2
03984	YCH1	0	0	0	0	0	0	0	0	0	0	0	0	0	0	0	0	0	0	0	0	0	0	0	0	0	0	0	0	0	0
03996	GDA1	0	0	0	0	-1	0	0	0	0	-2	-2	0	-3	-1	-1	0	0	0	-1	0	-2	-2	-1	0	0	-2	-1	0	-3	-2
04049	PPP5	0	0	0	0	0	0	-1	0	0	0	0	0	0	0	0	0	0	0	0	0	0	0	0	0	0	0	0	0	0	1
04104	AKP3	0	0	0	0	0	0	0	0	0	0	0	0	0	0	0	0	0	0	0	0	0	0	0	0	0	0	0	0	0	0
04113	PTP3	0	0	0	0	0	0	0	0	0	0	0	0	0	0	0	0	0	0	0	0	-2	0	0	0	0	-1	0	-2	0	0
04221	FBP26	-1	-1	-1	-1	-3	-3	0	0	0	-1	-1	0	-1	-1	-3	0	-2	0	-1	0	0	-1	0	-1	-1	-3	-2	1	-1	-1
04224	PSR1	0	0	0	0	0	-1	-2	0	0	0	0	0	0	0	-1	0	0	0	0	0	0	0	1	0	0	-2	0	0	0	3
04268	APN2	0	0	0	-1	0	0	0	0	0	0	0	0	0	0	0	0	0	0	0	-1	0	-1	0	0	0	0	0	0	-2	0
04354	XPP1	0	0	0	0	0	-1	0	2	0	0	0	0	0	0	0	0	0	0	0	-1	0	0	0	-1	-1	-1	0	0	0	1
04475	HPP3	0	0	0	0	0	0	0	0	0	0	0	0	0	0	0	0	0	0	0	0	0	0	0	0	0	0	0	0	0	0
04718	PCD101	0	0	0	0	0	0	0	0	0	0	0	0	0	0	0	0	0	0	0	0	0	0	0	0	0	0	0	0	0	0
04731	PCD102	0	0	0	0	0	0	1	0	0	0	0	0	0	0	0	0	0	0	0	0	0	0	0	0	0	0	0	0	0	0
04732	PCD1	0	0	0	0	0	0	0	0	0	0	0	0	0	0	0	0	0	0	0	0	0	0	0	0	0	0	0	0	0	0
04782	PPU1	0	0	0	0	0	0	0	0	0	0	0	0	0	0	0	0	0	0	0	0	0	0	0	0	0	0	0	0	0	0
04796	CNA1	0	0	-2	-3	-2	-3	2	2	-2	-3	-2	-1	-2	-2	-3	0	0	-1	-3	0	-3	-3	-1	-3	-3	-3	0	-2	-3	-2
04833	TEP1	0	0	0	0	0	0	0	0	0	0	0	0	0	0	0	0	0	0	0	0	0	0	0	0	0	0	0	0	0	0
04852	NDX4	0	0	0	0	0	0	0	0	0	0	0	0	0	0	0	0	0	0	0	0	0	0	0	0	0	0	0	0	0	0
05080	CWH43	0	0	0	0	0	0	-1	0	0	0	0	0	0	0	0	0	0	0	0	0	0	0	0	0	0	0	0	0	0	0
05155	PTP2	0	-1	0	0	-3	-3	-2	0	-1	-1	-1	-1	-1	-1	-3	0	-1	-1	-2	-1	-2	-1	-2	-1	-2	0	0	-2	-2	-3
05286	LDP2	0	0	0	0	0	0	0	0	0	0	0	0	0	0	0	0	0	0	0	0	1	-2	1	0	0	0	0	0	0	0
05301	CRN1	0	0	0	0	2	0	0	0	0	0	0	0	0	0	0	0	0	0	0	0	0	0	0	0	0	0	0	0	0	0
05306	PTC701	0	0	0	0	0	0	0	0	0	0	0	0	0	0	0	0	0	0	0	0	0	0	0	0	0	0	0	0	0	0
05529	HAD5	0	0	0	0	0	0	0	0	0	0	0	0	0	0	0	0	0	0	0	0	0	0	0	0	0	0	0	0	0	0
05567	PPP3	0	0	0	0	0	0	0	0	0	0	0	0	0	0	0	0	0	0	0	0	0	0	0	0	0	0	0	0	0	0
05568	PRY1	0	0	0	0	0	0	0	0	0	0	0	0	0	0	0	0	0	0	0	0	0	0	0	0	0	0	0	0	0	0
05892	SHB17	0	0	0	0	0	0	0	0	0	0	0	0	0	0	0	0	0	0	0	0	0	0	0	0	0	0	0	0	0	0
06064	PTP1	0	0	0	0	0	0	0	0	0	0	0	0	0	0	0	0	0	0	0	0	0	0	-2	0	0	1	0	0	0	0
06065	SAC101	0	0	0	0	0	0	0	0	0	0	0	0	0	0	0	0	0	0	0	0	0	0	0	0	0	0	0	0	0	0
06122	HAD6	0	0	0	0	0	0	0	0	0	0	0	0	0	0	0	0	0	0	0	0	0	0	0	0	0	0	0	0	0	0
06132	HAD8	0	0	0	0	0	0	0	0	0	0	0	0	0	0	0	0	0	0	0	0	0	0	0	0	0	0	0	0	0	0
06141	DUT101	0	0	0	0	0	0	0	0	0	0	0	0	0	0	0	0	0	0	0	0	0	0	0	0	0	0	0	0	0	0
06232	HPP1	0	0	0	0	0	0	0	0	0	0	0	0	0	0	0	0	0	0	0	0	0	0	0	0	0	0	0	0	0	0
06236	NGL3	0	0	0	0	0	0	-1	0	0	0	0	0	0	0	0	0	0	0	0	0	0	0	0	0	0	0	0	0	0	0
06251	PPP4	0	0	0	0	0	0	0	0	0	0	0	0	0	0	0	0	0	0	0	0	0	0	0	0	0	0	0	0	0	0
06418	PTC6	0	0	0	0	-1	0	0	0	0	-2	0	0	0	0	-1	0	0	-1	0	0	0	0	0	0	0	-1	0	-2	0	-2
06499	DPP101	0	0	0	2	0	0	0	0	0	0	0	0	0	0	0	0	0	0	0	0	0	0	0	0	0	0	0	0	0	0
06587	OCA2	0	0	0	0	0	0	0	0	0	0	0	0	0	0	0	0	0	0	0	0	0	0	0	0	0	0	0	0	0	0
06647	CDC1	0	0	0	0	0	0	2	0	0	0	0	0	0	0	0	0	0	0	0	0	-1	0	0	0	0	-1	0	0	0	-1
06698	HAD9	0	0	0	0	0	0	0	0	0	0	0	0	0	0	0	0	0	0	0	0	0	0	0	0	0	0	0	0	0	0
06966	AKP1	0	0	0	0	0	0	0	0	0	0	0	0	0	0	0	0	0	0	0	0	0	0	0	0	0	0	0	0	0	0
06967	APH2	0	0	0	0	0	0	0	0	0	0	0	0	0	0	0	0	0	0	0	0	0	0	0	0	0	0	0	0	0	0
06969	HAD7	0	0	0	0	0	0	0	0	0	0	0	0	0	0	0	0	0	0	0	0	0	0	0	0	0	0	0	0	0	0
07317	INP5202	0	0	0	0	0	0	0	0	0	0	0	0	0	0	0	0	0	0	0	0	0	0	2	0	0	-1	-2	-1	0	-1
07372	OXK1	0	0	-1	0	0	-2	0	0	1	0	0	0	0	0	-2	0	-1	0	0	1	2	-1	1	0	0	-1	0	0	0	-1
07434	HAD3	0	0	0	0	0	0	0	0	0	0	0	0	0	0	0	0	0	0	0	0	0	0	0	0	0	0	0	0	0	0
07547	GPM1	0	0	0	0	0	0	0	0	0	0	0	0	0	0	0	0	0	0	0	0	0	0	0	0	0	0	0	0	0	0
07629	EPP1	0	0	0	0	0	0	0	0	0	0	0	0	0	0	0	0	0	0	0	0	0	0	0	0	0	0	0	0	0	0
07692	YND1	0	0	0	0	0	0	-2	0	0	0	0	0	0	0	0	0	0	0	0	0	-1	0	3	0	0	-1	0	0	-1	-2
07740	HAD2	0	0	0	0	0	0	0	0	0	0	0	0	0	0	0	0	0	0	0	0	0	0	0	0	0	0	0	0	0	0

## Sheet: Heat Map (inconsistency)
Supplementary Data 7. Complete phenome heat map of C. neoformans phosphatase mutants (inter-isolate inconsistency)
H99 lD	Name	Strain number	25	30	37	39	MAT	MEL	CAP	URE	KCR	NCR	SBR	KCS	NCS	SBS	DIA	HPX	MD	TBH	HU	MMS	TM	DTT	CDS	CFW	CR	SDS	AMB	FCZ	5FC	FDX
05692	LCB3	YSB4755	0	0	0	0	0	0	0	0	0	0	0	0	0	0	0	0	0	0	0	0	2	0	0	0	0	0	0	0	0	0
		YSB5051	0	0	0	0	0	0	0	0	0	0	0	0	0	0	0	0	0	0	0	0	2	0	0	0	0	-1	-1	0	0	0
		YSB5052	0	0	0	0	0	0	0	0	0	0	0	0	0	0	0	0	0	0	0	0	2	0	1	0	0	0	-1	0	0	1
