# Supplementary material for: Genome-wide functional analysis of phosphatases in the pathogenic fungus Cryptococcus neoformans
Source: Nat Commun. 2020 Aug 24;11:4212. doi: 10.1038/s41467-020-18028-0 (PMC7445287; doi:10.1038/s41467-020-18028-0)
Supplement: Supplementary file 11 — Supplementary Data 8 [file 41467_2020_18028_MOESM11_ESM.xlsx]

## Sheet: Fold change to WT (organ order)
Supplementary Data 8. In vivo gene expression of phosphatase genes by NanoString analysis (fold change to WT)
					Day 3	Day 7	Day 14	Day 21	Day 3	Day 7	Day 14	Day 21	Day 3	Day 7	Day 14	Day 21	Day 3	Day 7	Day 14	Day 21
Gene Name	Probe Name	Class Name	Type	STM	Lung	Lung	Lung	Lung	Brain	Brain	Brain	Brain	Kidney	Kidney	Kidney	Kidney	Spleen	Spleen	Spleen	Spleen
FBP26	CNAG_04221T0.1:755	Endogenous	Phosphatase, Kinase	pathogenicity-related	-1.57092	-0.979305	2.07152	0.684428	0.612202	0.453502	-0.187146	-1.26802	-0.84786	1.51629	0.204196	-0.220246	0.278487	0.919827	-1.02202	-1.51682
NEM1	CNAG_01177T0.1:866	Endogenous	Phosphatase	pathogenicity-related	-2.73683	-1.65924	3.53434	1.34942	-1.6415	-14.5293	-0.906253	-1.33371	-14.5293	0.367312	-2.09494	-4.06318	-2.31487	-14.5293	-1.354	-14.5293
INP5201	CNAG_02109T0.1:2168	Endogenous	Phosphatase	pathogenicity-related	-1.80813	-1.12093	2.97161	0.449617	-1.02582	-2.66124	-0.723308	-1.25371	-1.72736	-0.414205	-1.02897	-0.845364	-0.651602	-1.88052	-2.08406	-3.20237
DBR1	CNAG_03222T0.1:470	Endogenous	Phosphatase	pathogenicity-related	-1.97662	-1.42324	-4.66433	1.51093	-2.3364	-12.6983	-12.6983	-2.26022	-12.6983	-12.6983	-3.44956	-12.6983	-12.6983	-12.6983	-3.02634	-12.6983
PSR1	CNAG_04224T0.1:865	Endogenous	Phosphatase	pathogenicity-related	-1.62795	-0.71923	3.51476	1.51593	-1.93249	-14.1314	-0.421752	-0.332008	-14.1314	-14.1314	-1.70743	0.5743	-14.1314	-2.15827	-0.858399	-0.795738
CAC1	CNAG_03202T0.1:1749	Endogenous	Phosphatase	pathogenicity-related	0.247937	0.443335	-1.54287	0.381596	0.827344	-12.6316	0.465241	-0.0762896	-12.6316	-12.6316	-0.824716	-12.6316	-12.6316	-0.658523	0.372775	-12.6316
CNA1	CNAG_04796T0.1:665	Endogenous	Phosphatase	pathogenicity-related	-0.824505	-0.0267483	2.34775	-0.207244	0.0266266	0.373673	0.554762	0.289157	-0.382529	0.0457607	0.18705	-0.212803	0.767648	0.757181	-0.433196	-0.889699
PTP2	CNAG_05155T0.1:1452	Endogenous	Phosphatase	pathogenicity-related	0.0223109	0.574673	1.57672	1.67411	-0.810579	-0.122441	0.796242	0.626095	-0.736537	-15.4939	1.02147	0.459114	-0.207818	0.645494	-0.0374329	-1.10084
SIT4	CNAG_01436T0.1:382	Endogenous	Phosphatase	pathogenicity-related	0.873266	0.681993	3.18438	2.31841	-0.691962	-13.2357	0.45925	0.463207	-13.2357	-13.2357	-1.61093	-0.705094	-13.2357	-13.2357	0.0438459	-0.461761
PHS1	CNAG_02487T0.1:526	Endogenous	Phosphatase	pathogenicity-related	1.57983	2.19234	9.61696	6.72292	2.05654	-11.9823	1.43486	1.75848	-11.9823	2.91434	1.32918	2.74707	-11.9823	0.66575	2.02417	2.91245
OCA1	CNAG_03963T0.1:264	Endogenous	Phosphatase	pathogenicity-related	-0.390781	-0.30579	5.25091	2.8523	-1.44583	-11.9823	-2.17194	-0.506827	-11.9823	-11.9823	-11.9823	-11.9823	0.232158	-11.9823	-1.5703	-11.9823
YND1	CNAG_07692T0.1:840	Endogenous	Phosphatase	pathogenicity-related	2.15079	2.48895	4.70232	2.84805	3.009	-12.3009	1.44843	1.88768	-12.3009	-12.3009	1.94339	-12.3009	-12.3009	-12.3009	1.11965	2.2947
VPS29	CNAG_00182T0.1:255	Endogenous	Phosphatase	pathogenicity-related	0.102533	0.331822	2.31309	1.10486	-0.42738	0.1873	-1.13042	-0.226804	2.01966	0.126333	-0.693394	0.0936696	-1.48218	-0.0506331	-1.34483	-0.801555
SIW14	CNAG_03296T0.1:329	Endogenous	Phosphatase	pathogenicity-related	-1.71569	-1.27242	-4.83118	1.39902	-1.92569	-13.8382	-1.29955	-0.503667	-13.8382	-13.8382	-2.10254	-3.3721	-13.8382	-13.8382	-1.6971	-13.8382
GDA1	CNAG_03996T0.1:695	Endogenous	Phosphatase	pathogenicity-related	3.15644	3.4589	4.82738	4.92014	1.34061	1.82729	1.70088	2.32602	1.74784	2.48838	1.64917	1.99254	-0.918582	1.63747	1.59063	2.92121
SSU72	CNAG_01054T0.1:473	Endogenous	Phosphatase	pathogenicity-related	-0.325105	-0.650201	3.7387	1.78327	-2.20802	-13.5442	-0.59876	-1.05663	-13.5442	1.35238	-1.90137	-3.07812	-13.5442	-0.0657736	-1.76545	-2.88121
TPS2	CNAG_03765T0.1:769	Endogenous	Phosphatase	pathogenicity-related	-1.57921	-1.0204	-4.1333	-1.21976	-2.73236	-17.0696	-0.898587	-0.990473	-3.16272	-17.0696	-1.39674	-2.62013	-17.0696	-2.35882	-1.7711	-4.07845
YVH1	CNAG_01203T0.1:1142	Endogenous	Phosphatase	pathogenicity-related	1.66256	2.07375	2.54448	4.59945	0.466712	-9.33539	1.55499	-0.849446	-9.33539	5.56123	0.677611	-9.33539	-9.33539	-9.33539	1.85754	-9.33539
YMR1	CNAG_00390T0.1:970	Endogenous	Phosphatase	pathogenicity-related	-0.627797	-0.116332	3.52903	1.9648	0.845427	2.43948	0.7062	0.675221	2.47006	2.7442	0.439036	-0.114186	0.349381	1.18321	-0.769545	1.00438
OCA101	CNAG_01254T0.1:237	Endogenous	Phosphatase	pathogenicity-related	-1.05886	-1.09711	5.83613	3.39933	-1.80049	-10.0307	-10.0307	-10.0307	-10.0307	-10.0307	0.789281	0.435457	-10.0307	-10.0307	-2.46304	2.2546
SDP101	CNAG_01357T0.1:737	Endogenous	Phosphatase	pathogenicity-related	-0.397473	0.397436	-12.9919	0.789175	-2.82866	-12.9919	-0.824487	-0.315599	-12.9919	1.90474	-2.11294	-12.9919	-12.9919	0.413423	-1.94302	-12.9919
HAD1	CNAG_01744T0.1:769	Endogenous	Phosphatase	pathogenicity-related	-1.77891	-1.0826	0.167043	-1.58161	-0.832294	-2.37202	-0.095016	-0.752954	-2.72246	-2.21878	-0.636946	-0.927678	-1.43451	-0.540461	-1.73683	-2.0218
MRE11	CNAG_02490T0.1:544	Endogenous	Phosphatase	pathogenicity-related	-1.65845	-0.912934	4.08597	2.25433	2.21753	-13.3507	-0.106347	-1.37314	-0.184633	-13.3507	-1.18307	-1.12244	0.551832	0.310415	-1.35592	-13.3507
INP5202	CNAG_07317T0.1:464	Endogenous	Phosphatase	pathogenicity-related	-1.91931	-1.16576	-5.89666	1.02782	-0.213104	-0.216655	0.0398716	-0.40088	-0.756393	-14.6632	-0.505334	-3.38849	-0.214989	-1.58629	-1.10423	-4.00019
PPH3	CNAG_00408T0.1:332	Endogenous	Phosphatase	pathogenicity-related	-0.389606	-0.378868	2.95118	1.73032	-1.05518	-0.795524	0.728244	0.643771	1.46077	2.629	0.853651	0.761614	2.203	-0.0528403	-0.164487	0.144147
CCR4	CNAG_03190T0.1:960	Endogenous	Phosphatase	pathogenicity-related	-0.606939	-0.759278	3.38399	1.69656	1.66752	0.971113	0.288203	0.347991	2.49602	1.91165	0.39482	0.862281	0.506618	0.760844	-0.266833	1.15908
FIG4	CNAG_02375T0.1:665	Endogenous	Phosphatase		-0.601446	0.00430653	2.95156	1.68518	-1.35532	1.96365	-0.0932752	0.144415	-13.4181	-13.4181	-0.768394	-0.209203	0.107524	-0.977125	-1.47082	-1.87747
PCD102	CNAG_04731.1:121	Endogenous	Phosphatase		0.0236841	0.810807	4.4611	2.22159	-1.68668	-13.1619	-1.19502	-0.827422	-13.1619	-13.1619	-3.11086	-2.80851	-13.1619	-13.1619	-1.54634	-13.1619
CWH43	CNAG_05080T0.1:854	Endogenous	Phosphatase		1.91538	1.91085	3.03207	2.73891	-1.03301	-14.2248	0.836887	1.87442	-1.6485	-14.2248	0.872769	0.857063	-2.01032	-0.749041	0.256629	0.335587
PTC701	CNAG_05306T0.1:537	Endogenous	Phosphatase		-0.5198	-3.07757	5.29445	4.30618	-1.65552	-9.8857	-0.504117	-9.8857	-9.8857	-9.8857	-9.8857	-9.8857	-9.8857	-9.8857	0.470973	1.43221
CDC1	CNAG_06647T0.1:939	Endogenous	Phosphatase	pathogenicity-related	9.96104	10.7973	16.3697	14.5584	0	0	0	0	0	0	8.62885	0	0	0	7.71567	0
HPP2	CNAG_01346T0.1:429	Endogenous	Phosphatase		-0.139937	-0.44393	3.4136	2.08551	-1.26428	-1.17874	-0.233244	1.06023	-1.25208	-13.8283	-1.13578	-1.11197	-0.814195	-0.423036	-1.11173	-1.21208
NDX5	CNAG_01864.1:809	Endogenous	Phosphatase		-2.60437	-2.88804	1.69234	1.31241	-3.23463	-13.4074	-0.219636	-5.35244	-13.4074	-13.4074	-2.67752	-1.66157	-13.4074	-13.4074	-0.403465	-13.4074
PPP5	CNAG_04049T0.1:752	Endogenous	Phosphatase		-0.326789	-0.425142	0.597407	2.22525	-1.8429	-12.741	-2.25273	-0.74502	-12.741	2.84344	-1.70788	0.486051	-12.741	-12.741	-1.69383	-12.741
NGL3	CNAG_06236T0.1:427	Endogenous	Phosphatase		-1.65776	-2.01123	3.57796	0.647289	1.31224	2.28931	-1.22899	1.7177	2.99241	4.69223	-0.991544	0.805133	0.40572	1.6317	-1.97968	2.08585
SDP102	CNAG_03893T0.1:1537	Endogenous	Phosphatase	pathogenicity-related	-0.290842	-0.0649924	6.10342	3.86854	-4.16247	-11.196	-1.26702	-3.47105	-11.196	-11.196	-11.196	-11.196	-11.196	-11.196	0.0779191	-11.196
GUA1	CNAG_01877.1:821	Endogenous	Phosphatase	pathogenicity-related	-0.869518	-0.873101	0.738916	-0.678228	-1.87124	-1.36343	-1.64768	-1.73114	-16.6192	-16.6192	-3.47159	-0.906538	-3.44266	-5.0086	-1.69007	-3.5667
ASP1	CNAG_02161T0.1:928	Endogenous	Phosphatase		1.77338	1.33893	4.95778	4.63261	0.11073	-12.2125	0.889969	0.151744	-12.2125	-12.2125	0.125446	-12.2125	-12.2125	-12.2125	1.53212	-12.2125
OXK1	CNAG_07372T0.1:624	Endogenous	Phosphatase, Kinase		-0.383675	-0.06645	3.42381	0.774038	-0.611289	0.179737	0.444414	0.336659	-1.91437	1.20185	-0.272968	0.360359	-15.0804	-0.037172	-0.358484	-1.00137
PPG1	CNAG_02236T0.1:476	Endogenous	Phosphatase	pathogenicity-related	-0.723773	-1.30085	3.35526	1.30981	1.04189	-14.6962	-0.927609	1.18639	-0.10915	2.13087	-1.60206	0.244201	-0.793712	0.141653	-1.79036	-2.07995
XPP1	CNAG_04354T0.1:554	Endogenous	Phosphatase	pathogenicity-related	-1.35415	-0.639707	3.05477	1.05975	-0.680841	-14.5595	0.172341	0.642641	0.350206	0.574652	0.160965	-0.706454	-1.03386	-0.225344	-1.23279	-0.492984
PTC2	CNAG_03052T0.1:709	Endogenous	Phosphatase		-0.0637294	-0.458306	1.70462	1.16049	0.0882703	-16.3029	-0.0054646	0.419027	-1.90899	-1.78674	-0.512815	-0.00232592	-0.404546	-0.325178	-0.378104	-0.293304
FPP1	CNAG_00057T0.1:379	Endogenous	Phosphatase		-0.497383	-0.343214	-5.06027	-1.55162	0.491623	1.40911	1.14304	0.164429	0.189416	1.61242	0.940814	0.703736	1.26482	1.13453	0.939983	0.176633
PBY101	CNAG_00146.1:662	Endogenous	Phosphatase		-1.48321	-0.60901	-3.37588	1.86841	-2.33597	-13.6286	-3.17544	-1.77948	-13.6286	-13.6286	-3.09151	-2.41709	-13.6286	-13.6286	-1.66283	-13.6286
IDI1	CNAG_00265.1:442	Endogenous	Phosphatase		-1.78433	-0.94102	2.20353	0.772536	-2.22086	-14.7867	-1.06004	-2.27988	-14.7867	-14.7867	-3.05623	-2.34573	-14.7867	-14.7867	-2.39419	-14.7867
HAM1	CNAG_00316.1:267	Endogenous	Phosphatase		-2.25924	-1.15948	0.231302	-0.518012	-1.59967	-15.6259	-1.80443	-2.23653	-15.6259	-15.6259	-1.83335	-2.11737	-15.6259	-3.05645	-2.08654	-5.59808
PTC5	CNAG_00427T0.1:642	Endogenous	Phosphatase		-5.07789	-3.14041	4.2388	1.29062	-13.378	-13.378	-13.378	-6.26867	-13.378	-13.378	-13.378	-13.378	-13.378	-13.378	-4.77055	-13.378
CDC14	CNAG_00498T0.1:573	Endogenous	Phosphatase		1.04127	1.33868	3.74683	2.34933	1.74856	-0.845515	0.538269	1.953	-13.4951	1.02105	1.04043	1.50523	-13.4951	0.1998	-0.992639	0.799869
PTC1	CNAG_00500T0.1:862	Endogenous	Phosphatase		-0.646335	-0.37062	-2.26907	-0.56879	-2.82611	-15.5789	-0.937837	-1.64966	-15.5789	-15.5789	-2.28842	-3.78909	-15.5789	-2.78518	-0.613086	-4.03825
ISC1	CNAG_00554T0.1:935	Endogenous	Phosphatase		-1.52806	-0.435207	1.82775	0.421434	-1.02671	-14.5232	0.629025	-0.114691	-14.5232	-14.5232	-1.18141	-1.96075	0.136029	0.227311	-1.25	-14.5232
DPP1	CNAG_00790T0.1:388	Endogenous	Phosphatase		0.563865	0.911103	-12.357	3.43745	0.929395	-12.357	-0.734678	1.56709	-12.357	-12.357	-0.732221	0.205446	-12.357	-12.357	-0.685982	-12.357
PAH1	CNAG_01412T0.1:944	Endogenous	Phosphatase		-0.338403	0.278326	1.89541	1.94395	-1.93743	-14.4606	0.665839	0.485101	-14.4606	-14.4606	-1.17909	-0.54474	-14.4606	0.329616	0.124099	-1.46948
PPT1	CNAG_01496T0.1:580	Endogenous	Phosphatase		-0.61249	-0.682694	0.999029	1.38456	-2.26573	-15.3631	-0.00250641	-0.610348	-1.45628	-15.3631	-0.69419	-1.62029	-15.3631	-2.56939	-0.420802	-1.14788
PMU1	CNAG_01518T0.1:218	Endogenous	Phosphatase		-1.78118	-0.524116	3.10117	1.42069	0.583336	-12.762	-3.08089	-1.8807	-12.762	0.919636	-0.912616	0.00296099	1.68627	-0.788858	-2.05886	-12.762
INP52	CNAG_01532T0.1:1052	Endogenous	Phosphatase		-2.5277	-1.6378	2.44144	0.362856	-3.45378	-13.9056	-4.36649	-2.38868	-13.9056	-13.9056	-3.62279	-1.34313	-13.9056	-1.93247	-3.06412	-13.9056
INM1	CNAG_01823T0.1:307	Endogenous	Phosphatase		-0.491086	-0.32927	2.02379	0.10113	0.936773	0.692129	0.655978	0.845165	2.11568	1.83422	0.333775	0.693823	-0.194374	0.913543	-0.102193	-0.0278657
PPH22	CNAG_02177T0.1:123	Endogenous	Phosphatase		-1.85562	-1.02497	0.861461	-1.14698	-2.10604	-15.4814	-0.515634	-1.18872	-1.89789	-15.4814	-1.69517	-2.39236	-2.46722	-1.96456	-1.20789	-2.19299
IPP1	CNAG_02545.1:608	Endogenous	Phosphatase		-1.80383	-1.65231	-0.627587	-1.55084	-1.52262	-3.11439	-2.01584	-2.67778	-1.95963	-3.94603	-2.05438	-1.2213	-3.14745	-2.35996	-2.34529	-2.85599
RPP1	CNAG_02740T0.1:667	Endogenous	Phosphatase		-12.0519	-1.82821	5.38097	1.44797	-2.93764	-12.0519	-2.01332	-2.54818	-12.0519	-12.0519	-12.0519	-12.0519	-12.0519	-0.775621	-2.23813	-12.0519
PMU101	CNAG_02772T0.1:401	Endogenous	Phosphatase		-0.429545	0.0256067	3.24243	1.15817	-0.554975	-13.7467	0.78631	0.258711	-13.7467	-13.7467	-1.56518	-1.57813	-13.7467	-1.77362	-0.0366699	-1.98006
HIS2	CNAG_02861T0.1:615	Endogenous	Phosphatase		0.240824	-0.305982	3.57272	1.72115	-1.8415	-12.8622	-1.86232	-2.08524	-12.8622	-12.8622	-1.98332	-12.8622	-12.8622	-12.8622	-0.283568	-12.8622
GEP4	CNAG_02878T0.1:601	Endogenous	Phosphatase		0.114259	0.086602	5.31105	1.76396	3.09164	4.59602	0.40589	1.92917	3.7508	5.50354	0.747452	1.67684	2.24179	2.78435	-0.396861	3.245
CAX4	CNAG_03014T0.1:299	Endogenous	Phosphatase		-0.574662	-0.635869	-4.99572	1.91002	-2.26767	-10.4979	-2.35683	-3.38849	-10.4979	-10.4979	-10.4979	-10.4979	-10.4979	-10.4979	-1.13613	-10.4979
NPP1	CNAG_03078.1:995	Endogenous	Phosphatase		0.851695	2.04369	-0.739189	3.03262	-1.78645	-13.5344	1.2056	0.954017	-13.5344	-13.5344	0.410152	0.217244	-13.5344	0.118318	0.35338	0.508495
INM101	CNAG_03262T0.1:472	Endogenous	Phosphatase		0.0305256	0.401671	2.83757	2.97322	-1.26873	-14.0906	0.445437	0.711136	-0.183777	-14.0906	-0.618286	0.112567	-0.564968	-0.429531	0.0377924	0.667101
NPY1	CNAG_03396.1:795	Endogenous	Phosphatase		-4.38739	-2.93489	2.40731	0.0618057	-2.39137	-15.5039	-2.4925	-3.59394	-3.88442	-15.5039	-2.67772	-3.75802	-3.01751	-0.99255	-2.53388	-5.47609
PTC7	CNAG_03541T0.1:593	Endogenous	Phosphatase		0.951442	0.49903	8.7086	6.13904	0.846676	-12.6542	-1.49755	-1.61345	-12.6542	-12.6542	-2.14421	-0.864377	-0.43975	-12.6542	0.637786	-12.6542
PPZ1	CNAG_03673T0.1:684	Endogenous	Phosphatase		-0.911076	-0.577745	-12.9005	1.05645	-1.7134	-12.9005	-2.33689	-0.902359	-12.9005	-12.9005	-3.2196	-12.9005	-12.9005	-12.9005	-0.898665	-12.9005
GLC7	CNAG_03706T0.1:246	Endogenous	Phosphatase		-0.399239	-0.628307	0.46957	0.168476	-0.768029	-1.34817	-0.261989	-0.310974	-1.26091	-2.85772	-0.525374	-0.227517	0.223955	-0.377749	-1.04195	-1.5456
LTP1	CNAG_03871T0.1:204	Endogenous	Phosphatase		-2.1071	-2.19137	0.848943	-0.341479	-1.95048	-15.0339	-1.77271	-0.827709	-15.0339	-15.0339	-2.30967	-1.55994	-15.0339	-3.75758	-2.58698	-4.37082
PHO13	CNAG_03949T0.1:581	Endogenous	Phosphatase		-2.08437	-1.04331	3.8414	2.71119	-2.93764	-12.0519	-12.0519	-3.29696	-12.0519	-12.0519	-12.0519	-0.327179	-12.0519	0.389103	-2.72295	-12.0519
CNAG_03957	CNAG_03957T0.1:429	Endogenous	Phosphatase		-1.70087	-1.06618	3.49964	3.31424	0.244974	-14.467	-1.69046	-1.23725	-0.883502	-14.467	-1.64667	-0.317791	-0.941328	-14.467	-1.70532	-2.35851
YCH1	CNAG_03984T0.1:147	Endogenous	Phosphatase		0.58354	0.88201	5.13058	4.71082	-1.89953	-13.9335	-0.640753	-1.10137	-13.9335	-13.9335	-1.09602	0.711689	-13.9335	-13.9335	0.251408	-1.54892
FCP1	CNAG_04120T0.1:1687	Endogenous	Phosphatase		-2.81942	-2.35064	-8.09499	-0.203124	-2.36658	-14.5655	-1.50941	-2.19796	-14.5655	-14.5655	-2.59685	-14.5655	-14.5655	-2.62174	-1.91087	-14.5655
IPC1	CNAG_04453T0.1:432	Endogenous	Phosphatase		-0.890667	-1.17394	5.64737	2.52442	-2.665	-13.0269	-4.53809	-1.08152	-13.0269	-13.0269	-3.77816	-13.0269	-13.0269	-13.0269	-3.13275	-13.0269
PCD101	CNAG_04718.1:383	Endogenous	Phosphatase		-3.33228	-2.26299	-11.3247	0.900982	-11.3247	-11.3247	-3.37251	-11.3247	-11.3247	-11.3247	-11.3247	-11.3247	-11.3247	-11.3247	-0.44659	-11.3247
PCD1	CNAG_04732.1:261	Endogenous	Phosphatase		0.576085	1.58087	1.09435	2.14064	-0.364806	-12.2482	0.733727	-0.854363	-12.2482	-12.2482	-2.51959	-12.2482	-12.2482	-12.2482	0.354027	-12.2482
PPU1	CNAG_04782T0.1:1257	Endogenous	Phosphatase		1.08465	1.4963	2.83313	3.10602	1.47459	0.864713	1.41941	1.85111	-14.5171	2.30245	0.962321	0.549849	0.635984	1.45225	0.232608	0.720209
TEP1	CNAG_04833T0.1:510	Endogenous	Phosphatase		2.433	1.98186	5.11635	4.87212	-2.04928	-12.2125	2.06826	1.52952	-12.2125	-12.2125	1.11825	0.792004	-12.2125	-0.936228	1.55966	-0.894592
CRN1	CNAG_05301.1:845	Endogenous	Phosphatase		-0.683265	0.436857	2.62617	3.54582	-1.54917	-16.1843	-0.50081	-1.0509	-16.1843	-16.1843	-0.508936	-1.34922	-16.1843	-0.850096	-0.581809	-2.69138
GPI13	CNAG_05617T0.1:1041	Endogenous	Phosphatase		1.06526	0.639638	6.14652	4.27901	0.388347	-10.8502	1.71355	1.20089	-10.8502	-10.8502	-0.340204	-10.8502	-10.8502	2.84472	0.196814	-10.8502
PPS1	CNAG_05639T0.1:2029	Endogenous	Phosphatase		-1.35333	0.959505	2.36799	3.35114	0.611556	1.37132	2.44997	2.63567	-13.5199	2.69566	2.53748	2.14442	-0.505742	2.09944	1.14041	-0.184245
LCB3	CNAG_05692T0.1:670	Endogenous	Phosphatase		1.03848	0.678768	3.94523	4.18543	-1.02388	-13.7041	0.193684	0.132193	-13.7041	-13.7041	-0.809239	-1.46508	-0.68998	-0.0853907	1.01511	-0.713017
SHB17	CNAG_05892T0.1:425	Endogenous	Phosphatase		-0.789816	-0.480414	1.82856	0.350383	-0.540882	-15.8422	-0.837758	-1.10666	-1.93537	-15.8422	-0.818065	-1.19853	-1.93971	-0.601424	-0.655834	-0.748375
SAC101	CNAG_06065T0.1:965	Endogenous	Phosphatase		-1.54666	-0.932441	2.97199	1.70376	-2.08766	-14.0315	0.102485	-0.0836743	-0.448063	-14.0315	-1.17678	-1.1661	-0.129034	-1.59054	-1.01615	-14.0315
SAC1	CNAG_06080T0.1:1157	Endogenous	Phosphatase		0.382812	0.0956874	0.3633	1.63288	-0.94674	-13.4699	0.367826	-0.187756	-13.4699	-13.4699	-0.226153	-13.4699	-13.4699	-2.19363	1.20228	-1.36144
HAD6	CNAG_06122T0.1:212	Endogenous	Phosphatase		-2.44565	-2.00229	2.31647	1.03238	-3.44609	-14.9175	-3.91462	-2.74659	-14.9175	-14.9175	-4.90446	-14.9175	-14.9175	-14.9175	-2.98044	-2.80901
HAD8	CNAG_06132T0.1:99	Endogenous	Phosphatase		0.922316	1.492	6.42424	4.53707	-1.62101	-11.4231	0.112809	0.555274	-11.4231	-11.4231	-1.41011	0.301594	-11.4231	-11.4231	0.44669	-11.4231
PTC6	CNAG_06418T0.1:525	Endogenous	Phosphatase		-0.54441	0.00586868	4.81273	2.33084	-1.27335	-13.3644	-0.363716	-0.314583	-13.3644	-13.3644	-1.01062	0.0143761	-13.3644	-2.08814	-0.931652	-0.673554
DPP101	CNAG_06499T0.1:515	Endogenous	Phosphatase		1.87262	1.77362	5.616	5.22456	0.287198	-13.7149	0.792693	2.93644	0.872168	2.96046	0.74089	1.3886	1.12837	1.85266	0.642333	1.82159
CET1	CNAG_06549T0.1:645	Endogenous	Phosphatase		-1.48549	-0.762596	3.58183	1.72884	0.187227	-14.202	-0.406982	-0.537282	-14.202	0.232292	-1.10472	-0.657843	-1.98753	-2.9257	-0.904708	-14.202
OCA2	CNAG_06587T0.1:173	Endogenous	Phosphatase		-0.843921	-0.599728	3.44313	1.56257	-1.33718	-14.3336	0.524073	-0.466829	-1.16754	-14.3336	0.105826	-0.859657	1.38807	0.152243	0.00615013	-2.22512
APH2	CNAG_06967T0.1:861	Endogenous	Phosphatase		1.63234	1.53469	0.707635	0.0140286	0.0434154	0.0554273	0.465822	1.72796	-1.51661	1.35089	0.483354	0.98182	-0.975208	0.664621	-0.408135	0.705909
MET22	CNAG_07354T0.1:362	Endogenous	Phosphatase		-1.80941	-1.65119	-4.19986	-0.122132	-1.14913	-1.9568	-1.15418	-0.773394	-1.80972	0.937529	-1.57224	-1.20015	-2.19091	-0.966046	-1.32005	-2.56917
HAD3	CNAG_07434T0.1:560	Endogenous	Phosphatase		-0.908104	1.06727	4.20765	3.81846	0.918293	1.79915	0.886714	0.892363	-13.1108	3.23276	0.71224	2.14088	-0.896371	2.14386	0.506991	1.50213
GPM1	CNAG_07547T0.1:202	Endogenous	Phosphatase		1.36851	-0.367532	3.75441	3.99757	-1.09963	-14.4282	0.161421	-1.03779	1.74618	-14.4282	-2.45962	1.41632	2.57629	-3.15196	0.633776	-0.0374596
NDX6	CNAG_00076.1:728	Endogenous	Phosphatase		-11.7164	-0.820545	-11.7164	1.11287	-3.45007	-11.7164	-2.41172	-2.05209	-11.7164	-11.7164	-11.7164	-11.7164	-11.7164	-11.7164	-2.56668	-11.7164
CNAG_00175	CNAG_00175T0.1:788	Endogenous	Phosphatase		-0.121932	0.354174	1.24852	0.958282	-2.40646	-14.1152	-0.878567	-0.521744	-14.1152	-14.1152	-2.94272	-0.571079	-14.1152	-1.46718	-0.772854	-2.57456
PTP4	CNAG_00263T0.1:186	Endogenous	Phosphatase		1.11677	1.61388	5.68795	4.8733	-0.230495	-10.2831	0.547588	2.02293	-10.2831	-10.2831	-0.602201	0.183036	-10.2831	-10.2831	1.50576	-10.2831
HAD4	CNAG_00810T0.1:166	Endogenous	Phosphatase		-2.69956	-3.00238	2.17985	0.360049	-2.57933	-14.5232	-2.51784	-1.48797	-14.5232	-14.5232	-3.22367	-2.79848	-2.30876	-14.5232	-2.63396	-14.5232
PPP1	CNAG_01314.1:1021	Endogenous	Phosphatase		0.752168	2.46342	4.40564	1.41322	-0.905513	-13.367	0.0305	0.717553	-13.367	-13.367	1.02782	0.360329	0.274444	-0.767251	-1.34625	-13.367
AKP2	CNAG_01498.1:601	Endogenous	Phosphatase		-2.12454	-1.66918	-2.1645	1.34967	-0.964602	-12.1564	-1.46805	-1.90229	-12.1564	1.51333	-2.10534	-12.1564	-12.1564	-12.1564	-0.483478	-12.1564
EEP1	CNAG_01519T0.1:257	Endogenous	Phosphatase		1.21583	1.19292	3.66221	2.76438	-0.975625	-13.0944	1.00839	1.731	-0.51815	-13.0944	-0.388366	1.64559	-0.0802675	0.422391	0.141535	-1.7765
CNAG_01604	CNAG_01604T0.1:351	Endogenous	Phosphatase		-0.611094	0.515101	2.86791	1.16422	-0.187016	-13.848	1.48171	1.52359	-0.26457	1.90173	0.942639	-0.88456	0.811188	0.148195	0.248149	-0.419043
NDX1	CNAG_01900T0.1:482	Endogenous	Phosphatase		-1.03964	-1.04031	1.65239	0.963746	-0.944876	-13.5682	-0.54859	-0.779124	-13.5682	-13.5682	-0.602397	-13.5682	-13.5682	-13.5682	-0.921599	-13.5682
NDX2	CNAG_01901T0.1:449	Endogenous	Phosphatase		0	0	9.00704	14.427	0	0	0	0	0	0	0	0	0	0	0	0
INP5203	CNAG_02001T0.1:1100	Endogenous	Phosphatase		1.54901	1.71782	5.51074	5.43791	-1.82227	-12.956	-1.79937	-0.399242	-12.956	-12.956	-1.08308	-12.956	-12.956	-12.956	-0.0825265	-1.63811
PTP5	CNAG_02453.1:1912	Endogenous	Phosphatase		-0.497081	1.38661	3.91723	5.24045	-2.48387	-13.5099	-1.07371	-1.03843	-13.5099	-13.5099	-2.19465	-13.5099	-13.5099	-13.5099	-0.27581	-13.5099
PPP2	CNAG_02470T0.1:1073	Endogenous	Phosphatase		-1.08281	-0.689992	-4.5279	1.89355	-1.14958	-11.9823	1.78632	0.281252	-11.9823	-11.9823	-0.809797	-11.9823	-11.9823	-0.706012	-0.264412	-11.9823
APH3	CNAG_02681T0.1:499	Endogenous	Phosphatase		1.73243	2.50472	5.22954	3.52603	2.62563	-11.4747	2.11806	1.90769	-11.4747	4.48127	2.50465	2.97872	-11.4747	2.22019	0.580189	1.54857
NDX3	CNAG_03491.1:39	Endogenous	Phosphatase		8.61186	8.51917	15.8345	12.786	0	0	9.30467	8.40694	0	0	11.0123	11.2115	0	0	10.2192	0
LDP1	CNAG_03657T0.1:2505	Endogenous	Phosphatase		-1.11201	-0.789456	2.20349	2.46328	-2.15918	-12.9919	-1.55732	-1.37034	-12.9919	-12.9919	-4.36303	-12.9919	-12.9919	-1.01877	-1.26198	-12.9919
ACY1	CNAG_03679.1:368	Endogenous	Phosphatase		-1.54048	-0.996674	-7.76286	0.465497	-1.56947	-0.71078	0.956256	-0.563052	-0.396764	-14.991	-0.0408564	-0.351279	0.661303	-0.680862	-0.897491	-3.08479
AKP3	CNAG_04104.1:856	Endogenous	Phosphatase		-1.3161	-0.855243	-3.34711	0.141404	-1.16308	-12.6806	-0.526911	-2.08047	-12.6806	-12.6806	-2.62952	-12.6806	-12.6806	-12.6806	-0.387045	-12.6806
PTP3	CNAG_04113T0.1:1036	Endogenous	Phosphatase		1.45405	1.37418	4.35059	2.76552	1.33364	0.79223	1.69668	1.74	0.154919	-0.238633	1.41973	1.36853	0.765464	1.73706	1.74953	1.48897
CNAG_04236	CNAG_04236T0.1:228	Endogenous	Phosphatase		-1.083	-0.988883	2.90737	1.39507	-0.92812	-0.73816	-0.653512	-0.639271	-1.99534	-15.1614	-1.87987	-0.390706	-15.1614	-15.1614	-0.671106	-1.66348
HPP3	CNAG_04475T0.1:481	Endogenous	Phosphatase		-1.78458	-1.49151	1.11052	-0.753598	-1.01845	-3.48102	-0.0750947	-1.42424	-0.149018	-16.1306	-0.568778	-1.03208	0.314782	-0.948389	-1.13853	-3.13951
NDX4	CNAG_04852.1:291	Endogenous	Phosphatase		-2.66326	-0.67829	3.14248	1.54792	-2.0833	-13.5585	-3.27319	-1.33051	-13.5585	-13.5585	-1.23472	0.015089	-13.5585	-2.92647	-2.20752	-13.5585
LDP2	CNAG_05286T0.1:253	Endogenous	Phosphatase		1.93382	1.65845	5.63016	3.86946	-1.16267	-11.5245	0.677626	2.13441	-11.5245	-11.5245	-1.24175	0.943781	-11.5245	0.419182	0.285534	-11.5245
HAD5	CNAG_05529.1:1159	Endogenous	Phosphatase		-1.65596	-0.436327	3.98339	1.54887	-1.96081	-13.2534	-0.790988	-1.34796	-13.2534	-13.2534	-4.52725	-1.74915	-13.2534	-13.2534	-1.73915	-13.2534
PPP3	CNAG_05567T0.1:243	Endogenous	Phosphatase		-0.461176	0.077839	-1.82021	2.66655	-0.18027	-11.314	-0.423639	-0.598722	-11.314	-11.314	-11.314	-11.314	-11.314	-11.314	0.266107	-11.314
PRY1	CNAG_05568.1:218	Endogenous	Phosphatase		-3.23583	-2.69054	0.0985272	-1.02459	-2.75648	-15.0086	-2.11702	-2.28001	-15.0086	-15.0086	-4.95759	-2.31525	-1.83211	-15.0086	-4.11317	-15.0086
APH4	CNAG_06115T0.1:469	Endogenous	Phosphatase		13.1725	13.7833	17.6297	14.8876	10.3619	0	12.5867	13.963	12.5763	14.8966	10.7062	12.5624	0	11.2763	11.2855	13.6708
DUT101	CNAG_06141.1:223	Endogenous	Phosphatase		-1.79865	-1.72204	0.330649	-0.023024	-2.62067	-14.946	-3.31559	-3.9078	-14.946	-14.946	-14.946	-1.16621	-2.45969	-14.946	-3.37341	-14.946
HPP1	CNAG_06232T0.1:487	Endogenous	Phosphatase		1.62715	0.949045	4.98439	3.349	-2.7928	-12.956	-0.284571	-0.199701	-12.956	-12.956	-3.7073	-0.48769	-12.956	-1.67974	0.118467	-12.956
PPP4	CNAG_06251T0.1:932	Endogenous	Phosphatase		0.943104	0.730838	7.4993	4.63598	-0.350311	-10.2831	-1.79431	-0.0065869	-10.2831	-10.2831	-1.03438	-10.2831	-10.2831	-10.2831	-0.139237	-10.2831
CNAG_06617	CNAG_06617T0.1:721	Endogenous	Phosphatase		0.0222322	0.108888	1.73035	3.709	-1.16313	-13.9335	0.675942	-0.59828	-13.9335	-13.9335	0.462973	-3.46738	-0.919366	-0.856575	0.521575	-0.0469914
HAD9	CNAG_06698T0.1:484	Endogenous	Phosphatase		3.59994	3.51634	5.49552	4.98551	-0.544477	2.7718	3.94371	3.06606	1.41849	6.03007	3.66119	3.55717	0.525798	3.39762	4.42084	3.58113
CNAG_06900	CNAG_06900.1:474	Endogenous	Phosphatase		-4.29152	-3.30868	-4.14141	-0.938503	-3.15596	-18.0536	-2.34654	-3.94337	-18.0536	-18.0536	-4.05005	-3.07033	-18.0536	-5.09739	-2.66689	-5.8339
AKP1	CNAG_06966T0.1:236	Endogenous	Phosphatase		2.15572	3.04252	8.19897	5.72019	3.42076	5.64696	3.44461	4.88226	-9.72451	4.70975	0.785469	4.89083	2.48992	3.58905	1.75872	4.48175
HAD7	CNAG_06969T0.1:264	Endogenous	Phosphatase		-0.749831	-1.02048	2.79772	0.75765	-1.82342	-0.0655118	-1.92981	-0.82603	-0.991936	1.32843	-0.471763	-13.5682	-1.35375	-13.5682	-1.68054	-13.5682
HAD2	CNAG_07740T0.1:471	Endogenous	Phosphatase		-3.1926	-2.92393	-0.025282	-1.76494	-0.985539	-17.0259	-1.70303	-2.45213	-2.43884	-17.0259	-2.37877	-0.994397	-0.762214	-1.95267	-2.37673	-4.00261
APH1	CNAG_02944T0.1:1123	Endogenous	Phosphatase		-2.31757	0.196931	6.46335	4.41781	1.20469	-10.7698	1.99076	1.25398	-10.7698	-10.7698	1.01896	3.25828	-10.7698	-10.7698	1.62316	-0.106806
APN2	CNAG_04268T0.1:683	Endogenous	Phosphatase, TF		0.914178	1.1691	2.54056	3.07101	-1.55505	-12.9377	1.12622	1.2461	-12.9377	-12.9377	-0.705015	1.50484	0.587899	0.375823	0.754771	0.50309
CDC25	CNAG_01572T0.1:1040	Endogenous	Phosphatase		-1.45118	-1.90629	2.46665	1.03186	-2.65667	-14.8555	-2.25969	-1.32705	-14.8555	-14.8555	-1.69234	-2.68696	-14.8555	-14.8555	-1.97442	-3.3149
EPP1	CNAG_07629T0.1:1265	Endogenous	Phosphatase		0.140527	-0.0883119	-1.91258	-0.0857865	-2.25604	-13.5442	0.359446	0.903131	-13.5442	-13.5442	-0.774727	-13.5442	-13.5442	-13.5442	-0.41824	-13.5442
PTP1	CNAG_06064T0.1:419	Endogenous	Phosphatase		-1.27309	-1.18952	1.13392	-0.350997	-3.12937	-2.91747	-0.678238	-1.11585	-2.40103	-0.670444	-1.78088	-5.10094	-0.723809	-2.0886	-2.62398	-15.5671
TIM50	CNAG_00533T0.1:970	Endogenous	Phosphatase		-2.48835	-1.95297	1.47233	-0.0676129	0.0303381	-4.25337	-0.430046	-1.73896	-3.3195	-3.22136	-0.486459	-1.44011	-1.61686	-0.992524	-1.42138	-3.38263
YSA1	CNAG_02986.1:336	Endogenous	Phosphatase		0.0939076	1.68127	0.168378	0.565661	-0.0705855	3.10313	3.47454	1.04535	-14.9999	2.31799	2.96996	2.32594	-1.00738	2.75425	3.01147	2.13103
ACT1	CNAG_00483T0.1:1085	Housekeeping	Control		0.279259	-0.0392493	-0.839942	-1.73047	0.567884	0.00632119	-0.0508863	0.111234	0.214513	-0.0151465	-0.0694874	0.0686765	-0.343539	-0.109971	-0.36715	-0.223022
Aldose reductase	CNAG_02722.1:476	Housekeeping	Control		-0.751658	-1.27747	-2.21462	-2.12605	-0.628936	-0.634709	-0.562539	-2.02701	0.623688	-1.07676	-0.498668	-0.545078	0.978314	-0.0315362	-0.0236775	-1.72944
Cofilin	CNAG_02991.1:154	Housekeeping	Control		-0.656437	0.0381564	-0.101394	0.471304	-1.17725	-1.75475	-1.13526	-1.42502	-2.52718	-2.06124	-1.03287	-0.914808	-1.66842	-0.942205	-1.15453	-1.33513
histone H3	CNAG_04828T0.1:189	Housekeeping	Control		0.836066	0.515816	1.07049	1.51246	0.540549	1.29929	1.24479	1.24057	0.409048	1.20291	1.34004	1.34663	1.10481	1.31874	1.5622	1.71418
Microtubule binding protein	CNAG_00816.1:129	Housekeeping	Control		0.679033	1.63335	-3.11105	1.85291	0.184913	1.80678	1.39134	1.04872	0.458333	1.34817	1.23274	0.471172	1.25099	1.24319	0.844586	1.05084
Mitochondrial protein	CNAG_00279.1:64	Housekeeping	Control		-3.73848	-2.89269	-7.53956	-1.57257	-2.90123	-15.9717	-1.6697	-3.25881	-15.9717	-15.9717	-2.45645	-5.61833	-15.9717	-15.9717	-2.83545	-15.9717
TUB1	CNAG_01840T0.1:429	Housekeeping	Control		-0.669687	-0.282807	-0.818533	-1.34485	-0.402516	-17.4008	-0.929763	0.066151	-2.35333	-1.48947	-1.17444	-0.886471	-1.5881	-2.93873	-1.65811	-0.824894
tubulin alpha-1A chain	CNAG_03787T0.1:342	Housekeeping	Control		-0.759765	-0.454456	1.16727	-0.734044	-2.7389	-17.0463	-1.59418	-1.22996	-17.0463	-17.0463	-2.10879	-3.3681	-17.0463	-2.21074	-1.56521	-2.54267

## Sheet: Probe info
CODESET DETAILS
Accession	Position	Target Sequence	Tm CP	Tm RP	FLAG	HUGO Gene	NSID
CNAG_04268T0.1	684-783	CTGGCCTCAAAGGGATGATATGTTTACCTGTTGGAATCAGAAACTCGACGCCAGATCGGCAAACTATGGAAGCCGTATTGACTATGTACTATGTACACCT	82	82		CNAG_04268	CNAG_04268T0.1:683
CNAG_04221T0.1	756-855	GATGTCTAAAGAAGACGCAGAGCGGGATTTTAGGAAGAGAATCGCTCAGTATGAGAGTGTATATCAGACGATCAACGAGCCAAATATTCCCTTCTGCAGG	83	81		CNAG_04221	CNAG_04221T0.1:755
CNAG_07372T0.1	625-724	AACCGTATCGAAGGATACCTTCAAACGCGATGCTGCTTCTTCTTGATGAATATCCACACCCGCCCTCGAAACATTTACTTTGCGCGTTCTGGACAATCCC	79	81		CNAG_07372	CNAG_07372T0.1:624
CNAG_02944T0.1	1124-1223	CGCAAGGTAAAGGCTTCCTCGAAGAGTTTGTCGCCCGTTTCACCCAGACGCCTATCACTTCTTCCAACTCTAGCGTGAACACCAACCTCGACAGCAACTC	81	82		CNAG_02944	CNAG_02944T0.1:1123
CNAG_02161T0.1	929-1028	CCAAGTTCTCCCACGCCGAGACTCGCAAATCTCCCGTTGTCGATGGCCTTGTCCGCCGTAATGCGGACGGTAAGGAGACCCGTTTCATCACTCCTCTTTC	83	82		CNAG_02161	CNAG_02161T0.1:928
CNAG_03202T0.1	1750-1849	CAACATCGAGAATCTGCATCCACTACAGGCAGCGACGGCAAACCTTTTTCTCCACCCAGTCCTCATACTTTATCTCCGAAACACCACCTCCCATCTTCTT	83	80		CNAG_03202	CNAG_03202T0.1:1749
CNAG_03190T0.1	961-1060	TATCAACTCGATTGCTTGGGTATTGATGGAAATCCAATGAACGCCGACTACCGGAAGAAGCTCGTTGAAGATGGTACAAAGGGCCTCATCACTTACCTTC	80	83		CNAG_03190	CNAG_03190T0.1:960
CNAG_01572T0.1	1041-1140	CCCTAAGCAGACCCTCGGTCAATCTGGTACATTTCCTCGTGCGGCCAATGCACCTATGCGACGAGCTTACTCTGTATGCGACCAAAATATTGCAAATGAG	83	81		CNAG_01572	CNAG_01572T0.1:1040
CNAG_04796T0.1	666-765	CAAGCAATTCTTGTGCATCCATGGTGGCTTGTCGCCAGAGCTTCATACCCTCGATGATCTGCGATCTATCAATCGGTTCCGAGAGCCTCCCACTCAAGGT	82	83		CNAG_04796	CNAG_04796T0.1:665
CNAG_06236T0.1	428-527	AATGTGACAAGCTTTCCGACTTCCTTCCTGCTTTACCTCAACACACCTATATCAAAGGTACAGGCCCAGGCAAACTTCATGGTCTTGTCGTTCTCTATCG	79	80		CNAG_06236	CNAG_06236T0.1:427
CNAG_02236T0.1	477-576	AGGCCTAAGTCCTTCTATACACCAGATTGACCAGATCAAGATTATCGACAGGTTTAGAGAAATACCACATGAAGGCCCAATGGCTGATTTGGTATGGTCA	81	82		CNAG_02236	CNAG_02236T0.1:476
CNAG_00408T0.1	333-432	TCGAGGCAATCACGAGTCACGGCAAATCACTCAAGTTTATGGATTCTATGACGAGTGTCAGAGAAAATACGGGAGTTCAAATGTTTGGAGATACTGTTGC	79	80		CNAG_00408	CNAG_00408T0.1:332
CNAG_07629T0.1	1266-1365	TGCGGTTATGAATGTTGCGCCCAGTGTGATCCCAACTTATTATCCTGGTATCCGAATTTTTTCGTACAATATCTCGGATGAGGAGAGCTCCTCTGACGAG	79	78		CNAG_07629	CNAG_07629T0.1:1265
CNAG_04354T0.1	555-654	GGCTTCCCAGGGCATCACTTTCACACTTGTCGACCATAATAAACTATTGCCTCAATTTGGTCAAGGCAAGGTCAACGCCATAATCGACCACCACGAAGAT	80	83		CNAG_04354	CNAG_04354T0.1:554
CNAG_03052T0.1	710-809	CTTCTCAACAGGTCATCGACTTCACTCGACGTGCTATTGCCAATGGCGACCCTTTGGGTAAAATCTGTGAGAACATGATGGTCAAGTGTTTAGCCAAGGA	82	79		CNAG_03052	CNAG_03052T0.1:709
CNAG_06064T0.1	420-519	GGGTGTGCATCTTTCTCGGAGGGAAATTATTGACAGAATATCAAGCACATTGACTGAAGTTGCTTTGCAAGGCGATAGGCGAGTGAATCTGTTCCACTAC	79	83		CNAG_06064	CNAG_06064T0.1:419
CNAG_05155T0.1	1453-1552	TTCTTCGACAACATTCGTCAAAACCTCGAGTTATCCCACGGTGGAATCACTGAAAGAATACCGCTCAATTTACCCGATTTTGTACGGAAACGAGCTGACC	78	80		CNAG_05155	CNAG_05155T0.1:1452
CNAG_03893T0.1	1538-1637	CTACGACCCGCCCAGCTGTTGCGCCTTTTAACCCTTCCGTCATCCTTCCATCTTTCCTCTACCTCGGCCCTGACATCCAATCCGAATCCGATGTTCAATA	81	79		CNAG_03893	CNAG_03893T0.1:1537
CNAG_01054T0.1	474-573	ACTTCCTGGTGCCATGCCTTCAGGTGTTATTTCGGAACCAGCAAATGGATTTGTGGACAAGGATGTGCCACAAGGAAGAAGAAGACCGTTATTTTGTGTG	81	81		CNAG_01054	CNAG_01054T0.1:473
CNAG_00533T0.1	971-1070	TCCTTAACCGTGACCCTTCCAAGGTGATCGTTTTGGATGTTAACCCTGAACATGTGGCTTTACAACCCGAGAACGGTATCGTACTCCAGCCTTGGGATGG	78	83		CNAG_00533	CNAG_00533T0.1:970
CNAG_03765T0.1	770-869	CCTATCAGAAGACCAACCAAATGTTCGCCCAGCGTGTGGCCCAAATCTATAAGCCGGGTGATCTCATCATTTGCCATGATTACCATCTACTACTCGCACC	83	82		CNAG_03765	CNAG_03765T0.1:769
CNAG_00175T0.1	789-888	AACGCTTCTTCTCAACAGCCCGGGACCCATTGCGCCTATTCTCCCGTCACCCGCCCATTCAGACATCTCGCGTATGTCGTCCCTTCGTCACCAACGCGAA	82	81		CNAG_00175	CNAG_00175T0.1:788
CNAG_01254T0.1	238-337	CCGGGAACGGATTGGAGACCTGTCAGATATGAAATAATTAAAACCGCTCTCGAGGCGTACATCTTGGATACAAGAGCGCATCCCGTCCTACTCATCGATC	83	84		CNAG_01254	CNAG_01254T0.1:237
CNAG_05567T0.1	244-343	AGCACAGACATTCTCGTTCAAACAGGTGACATCGTAGACCGCGGGGCTTACGCAGATGACATTTATCGGTTGATGCGGTCATTGAGAGGACAAGCTGCAA	82	81		CNAG_05567	CNAG_05567T0.1:243
CNAG_06232T0.1	488-587	TCTTCCCTCCGGGCAGTATCAATCCCTTTTACCAACCTACCCTCTTCCCTTCTCGTAAAGGTGAATCTCTGGAAGGGCTTCACGAAAGAGCAGAAATATT	81	82		CNAG_06232	CNAG_06232T0.1:487
CNAG_01436T0.1	383-482	TCTACGACGAATGTATGCAGAAGTACGGCAATCCTTCGGTATGGAAAGCTTGTTGTAACGTGTTCGATCACCTCAACCTTGCCGCTATCATCGACTCCTC	83	79		CNAG_01436	CNAG_01436T0.1:382
CNAG_02177T0.1	124-223	GTTCAACCCGTGAGGTGCCCTGTCACGGTCTGTGGTGATATTCATGGTCAATTCCACGACCTTTCAGAACTCTTCCGTATCGGTGGCAATTCTCCCGACA	83	79		CNAG_02177	CNAG_02177T0.1:123
CNAG_02487T0.1	527-626	ACTACCTCCGCTACACAACATTCATCCCGCTCTACCCGCTCGGCGCCTCGTCCGAGGCCTTTCTCTCGTTCGCGACCCTCCCTGCTTTGGCGCCCGTCGT	84	84		CNAG_02487	CNAG_02487T0.1:526
CNAG_03871T0.1	205-304	TACGATTATATCCTTGCTATGGATCGGCACAACTTGGAGACCCTCTTACACAGACAGCCTGCTTCGTCAAAGTCTCACATAACGCTCTTTGGCTCGTATG	81	80		CNAG_03871	CNAG_03871T0.1:204
CNAG_06251T0.1	933-1032	TGATGCATTCAATATGACAATCTTCACGGGAGATATGGTGTCTCATGACCCTTATTACGAGTTGAGTAGGGATTACGTCGAGTATACGGAGACAGCTCTG	80	79		CNAG_06251	CNAG_06251T0.1:932
CNAG_02681T0.1	500-599	AAGCCGCATGGAGATCTGGCGTGCACATAGCCATCGCATACAAATCGTTACTAGACAAGACGGTTGATGTTTTCACACGTTCGTCAGGAGGAGAAAGGGT	82	81		CNAG_02681	CNAG_02681T0.1:499
CNAG_03296T0.1	330-429	GAGGTTGAAGACCGTCCTGACATTGGTATTGGAAGAATATCCTAAAGCAAATCTGGAATGGTGTCAGTCCCAAGACATACAGTTCATGCAATTCGGTATA	81	79		CNAG_03296	CNAG_03296T0.1:329
CNAG_03673T0.1	685-784	ATCGAGCTCAGTCCGCCGGTCAAGATTGTCGGCGATGTGCATGGACAGTATGCCGATTTGCTGAGAATGTTTGAAATGTGTGGTTTCCCGCCAGCGGCAA	83	80		CNAG_03673	CNAG_03673T0.1:684
CNAG_03706T0.1	247-346	CCCGAAGCCAATTATCTTTTCCTTGGTGACTATGTCGACCGAGGCAAGCAATCTCTTGAGACTATCTGCCTGCTTTTGGCGTATAAAATCAAGTACCCTG	80	78		CNAG_03706	CNAG_03706T0.1:246
CNAG_07547T0.1	203-302	TAGTCTCAGAGCTTTTGAGGGAACAACATTTTGGCGAGGGTGAGCAGAAGCCGTTTGGCGAAAATTCGGGATGGGTGCGACAACCGGGGAGAGTTTTCAA	83	82		CNAG_07547	CNAG_07547T0.1:202
CNAG_01518T0.1	219-318	CAAAGCGTCGATCAAAGAGCTGCAAGATCAAGCGCCCGAGGGTGTTTACTACAAATTATTGTTCCTTGCGAGACACGGCCAAGGATGGCATAACTTTGGT	83	80		CNAG_01518	CNAG_01518T0.1:218
CNAG_03963T0.1	265-364	CTTCCTCCTCCGCCCGAACCACTGATCATTCAGGCTCTAACTCTTCTATTACGCCCATCCACTTTCCCAACCTTATTATGTTGTAATATGGGACGCCATA	80	78		CNAG_03963	CNAG_03963T0.1:264
CNAG_05892T0.1	426-525	CGACCGCGTCATCGCCAAAGTCCGAGCTCTCCACGAAAAGGCCCAAAATGCGGCTGAGAACGCAGACGAGGTCGACTATTCCGACGTCATGATCTTCTCT	83	83		CNAG_05892	CNAG_05892T0.1:425
CNAG_06587T0.1	174-273	AGGATCTGATCCTTACCGGCAAGACTCGCTCGATTTCGTTCAATCGCAAAATCTCGAACTGTACCGCTTCGACTTCAGCAATGAATCCGATTTGTACACT	79	78		CNAG_06587	CNAG_06587T0.1:173
CNAG_04049T0.1	753-852	GACGAGCTGTATGGTGTGTTTCCACCTCTTTGCTATTAGGCGTCGTGGACCTATAAGTCTTCTCCCACACGAGCTACTCAATACACCAGCAGCTAAAGGG	80	83		CNAG_04049	CNAG_04049T0.1:752
CNAG_01346T0.1	430-529	ACTCCTCTTCACAGCAATAATCATACTCGGCATGGCCGATATAATGCACACAACCTTCCTGTGGACATTGACCTCGTGCTTGTTGTAACCCACGGGGCTT	82	83		CNAG_01346	CNAG_01346T0.1:429
CNAG_00263T0.1	187-286	AATTTGATCACCATTTTCCCTAGCTGTAGAGATTTTGTGGAGGAGGCACTTTCCATAGGTGGGACTGTTCTCGCACATTGTAATGGTAAGCAAAAATACC	77	80		CNAG_00263	CNAG_00263T0.1:186
CNAG_00498T0.1	574-673	GTCGGCCTTGTTGCCCGACTCAACGACGAGCTCTATGATCGCCGCCATTTCCTTGACATGGGCATAGAACACATTGAGATGTTTTTTGACGATGGCACCA	83	79		CNAG_00498	CNAG_00498T0.1:573
CNAG_01357T0.1	738-837	GATGGAGGAAGGGAGGCAAGGCGGCATTCCAATACTGATTCATTGCCAGTGCGGAGTATCAAGATCAGCCACTCTGGCAGTAGCGTATACTATGGCCCTC	84	83		CNAG_01357	CNAG_01357T0.1:737
CNAG_05639T0.1	2030-2129	AATTGGTGGAAGGACGAGATAACGGCAAGAAGCGTAAAATCCTCGTTCATTGTCAGGATGGATACACTGAGTCGAGTATCATCGTTTTGGCGTACATCAT	82	78		CNAG_05639	CNAG_05639T0.1:2029
CNAG_06115T0.1	470-569	ACTCGACTTGCCAATTCCCATCGATCACTTCTCAAGGTCTTGATGATGCGTATATCCACGGGAAAGATCTCCGTGGCGTCTACCATGACAAGCTCAAGTT	79	83		CNAG_06115	CNAG_06115T0.1:469
CNAG_06967T0.1	862-961	CGCATGTTGAAATCTGCTCAGAATTTTGCTGTTGGCTTCTTCGGGGTCCCAGCAGGTGATCAGTATAATCTTGAAGTTACCATTGAGGCTCCGGGCTTTA	78	80		CNAG_06967	CNAG_06967T0.1:861
CNAG_03541T0.1	594-693	AGATGGTCAGGGAGTCTTTGCCAATCTCGGCGACTCTGGATACTTTATCCTGCGAGGTGACGAGATACTAGAGTTCTCCCAGGCCCAAACTCACTTTTTC	82	83		CNAG_03541	CNAG_03541T0.1:593
CNAG_05306T0.1	538-637	CGGTCAACGCAGCAATCCCTTAAATCCCGCTCGCTCAATTCTCTCTCTTCATCTCTCGATTCTTCCTCTTCAGCTCCGCCTCCTCCGGGTCACACGCCTG	79	83		CNAG_05306	CNAG_05306T0.1:537
CNAG_06418T0.1	526-625	AAGGAGATCTTGACAAGTATCGAAAAATCCGACCGATGCGGTTCAACAGCGTCCATCGCGCTTTTACATTCACTCGACAGTCCTTCACAACCTTACTGGG	83	78		CNAG_06418	CNAG_06418T0.1:525
CNAG_06966T0.1	237-336	CCCTGGCTACACATGTTTGACAACGGACATACCTGAGATTATCAATGACTATGCGCCTTCCACTTCTGCCCTCTCCGGCATGTTCATACAAGCCATCGAT	83	83		CNAG_06966	CNAG_06966T0.1:236
CNAG_06969T0.1	265-364	TTGCCCGCAAATGAGGGAGGTGACCATGTGAAAGCGATCTCATATTTTAATACGATGGAAATTTACCCTGGCTCGAAACTTAAACATTTCCGAGAGATCC	81	79		CNAG_06969	CNAG_06969T0.1:264
CNAG_06065T0.1	966-1065	CCATTCATACGTCTTACCAATGATGCAAGGATGGGTCCAATCAGCAACTTTTAGTATACCTATCCCTCCTAATCCATTACAGCCTGATGTTTCACTCGGG	80	78		CNAG_06065	CNAG_06065T0.1:965
CNAG_06080T0.1	1158-1257	CCTCTACTTTGACTTTCACCACGAATGCAAAGGTCTAAGGTTTGACCGAATTTCCCTTTTGGTCGAGAAGCTTGCGACAGCACTTGAGGATATGAGCTGG	78	82		CNAG_06080	CNAG_06080T0.1:1157
CNAG_07434T0.1	561-660	CGATGCCATGCGGTTCGCCCATCTGGGGGTCAAGAAAGGCGGTAAATTCGTTTTGGTCGGGACAAAGGTGGAGGAACGTTTTGTGGACCCTATAAAAGAA	83	81		CNAG_07434	CNAG_07434T0.1:560
CNAG_00390T0.1	971-1070	CCCTGAATCGAGCTCTTTTACGCAAGAGTAACTGGTTACGACATATCTCGACGATTCTCGACGGTGCTCTCATCATTGTCCGCAATATACACCTCAACGC	78	81		CNAG_00390	CNAG_00390T0.1:970
CNAG_00554T0.1	936-1035	AAGTGCGCCTTCCTTGCGATGTGTTGACTCCCAGGTCATTCTCACAAACAGGGTGCCTGGCCATTTACATTCCTACTCAGACCATTTCGCCCTATTTTCC	81	78		CNAG_00554	CNAG_00554T0.1:935
CNAG_00790T0.1	389-488	TGATTGCTCGCAATGCCTGGGACACCCATAACAGTGTCCTCGGTCTCTTAATGTCCTACACAATGACCGGCGTCGTGACACAAATCATCAAAATGTCCGT	83	81		CNAG_00790	CNAG_00790T0.1:388
CNAG_00810T0.1	167-266	CTGCCAAAGGCTCACGAAAGAAAGATCACGGGAATACGGATTACAAGTTTGCTATCAATGTTGGACTGAGATTCGTCACACCAGAGGAACATTTTCTAGG	83	79		CNAG_00810	CNAG_00810T0.1:166
CNAG_06499T0.1	516-615	GGGATTTAGGAGTTTTCCGAGCGGGCATAGTAGTTTTGCTTGGTGTGGAATGTGGTATCTGATCCTATACCTCGCTGCTAAAATGGAAATAAACAACCGC	78	83		CNAG_06499	CNAG_06499T0.1:515
CNAG_06698T0.1	485-584	CAGGGGGACTCGAACCTCAGTTGGATGACTCTGTGTTTGAAGACGAAGTAGATGATCTCATCGACATGAGCGTCCGCATTCTGCCAGGTGTAAGGAGTTT	83	81		CNAG_06698	CNAG_06698T0.1:484
CNAG_07692T0.1	841-940	CCCTCTGCTTCCGAACTTCTCACCTCTGGTTTCCCGCTCGACAAACTCCGGACAGTTAGTCTCAGATTACTTTCGGGCGAACAAGTCGATTGGCCGGTCT	83	80		CNAG_07692	CNAG_07692T0.1:840
CNAG_02772T0.1	402-501	GTTATTCGAAGAGAATAAAGGCAAGGGCAAAAGTCATGGAGTACCAGCTACAGTCATTGAGAACCTTCGCGAGCACCTGCACGTCCACGAATGTGATAAA	83	83		CNAG_02772	CNAG_02772T0.1:401
CNAG_04475T0.1	482-581	GACCTGAGAGGGAGATTGTCGTGGTGGCACATGGTGATATCTTGAGATACATTGCCGATGGACAACAATCCAGCCGACCTTGGAACAATGCGGAAAACAA	83	84		CNAG_04475	CNAG_04475T0.1:481
CNAG_04224T0.1	866-965	ACGTCTCTCACCGCGAATCTGAAACCAACCTTGGTACATCCAGTAATGAGCGTACAGAGACAAGCGGGGGATACTCGGACATTAGCAATTCTGAAATGGT	83	83		CNAG_04224	CNAG_04224T0.1:865
CNAG_04236T0.1	229-328	CCTGTCCACCCTGCCATGAAACGAGCAGTCACTTCTCTTAAGCAACGTTCTGCGGAGACCACGTTCTTGTGTCTTTCCAACTCTAACGAGGTCTACATTG	83	79		CNAG_04236	CNAG_04236T0.1:228
CNAG_03014T0.1	300-399	CAGTCATTCTCAAGCTGCGGGGTTTTTGGCAGCATGGGGTATTGGGTATGCTTTGACTCACGAAGACAGAAATGAACAAGTTAGGAGTGTCAGAGCTGAA	81	82		CNAG_03014	CNAG_03014T0.1:299
CNAG_03957T0.1	430-529	ACTGTCTTCAAGCCTGATGATTCCATCGGTGCCGTCCTGTGCGGTTTCGACTCTTGGATAAATTACCAAAAGCTTGCAAAGGCCATGACTTACCTCCGTA	80	80		CNAG_03957	CNAG_03957T0.1:429
CNAG_03996T0.1	696-795	CTGTACCGAGCCCGTATCTTCTGACAAGCCTGTCGTGCAGTACGCGCTTACCATCGACGCTGGTTCCACGGGTTCCAGGATCCACGTCTACAAATTCAAC	83	83		CNAG_03996	CNAG_03996T0.1:695
CNAG_04120T0.1	1688-1787	ATGACTACGAGCTTGTCCGGGTAGCGAACATATTGCAAGAGATTCATAGTCGGTTTTATAAGGCTTTTGATGCGCTTGACGGATGGAATCCGAAAAAGGC	81	78		CNAG_04120	CNAG_04120T0.1:1687
CNAG_05080T0.1	855-954	CCTTGCCGCCAACCTTGCAGGGTATCTTTTTGCCTTCAAGTCTGCGCACCGCTACCTGATTTCGCGTGATGGCCAGATCACCCATCGTATAGTTACAATT	82	78		CNAG_05080	CNAG_05080T0.1:854
CNAG_05692T0.1	671-770	TGGGTGTGGCTTGTTGGTTATTTTGGATTGCAGTTGGTGATAGGAACGAGACATGGGTGAATTCGGGCTCTTGGACAGTTCCTGCCATCATTGCTCCCTT	78	83		CNAG_05692	CNAG_05692T0.1:670
CNAG_07317T0.1	465-564	CAAGATTGGTGGATGGGAGAATCTGACCTTCGTCAATGCCCATCTCGAAGCGCATGACCACAATATTCCTCGACGCAATGCACAGTATCAGAGGATTCTG	83	81		CNAG_07317	CNAG_07317T0.1:464
CNAG_01177T0.1	867-966	CCCTAGGCCATTACGCCAGCCCACAACTCCGTTCCATCTTCAAAAGACACTGATCCTTGATCTAGACGAGACGCTCATACACTCTACGAGCCGACCAATC	83	83		CNAG_01177	CNAG_01177T0.1:866
CNAG_01496T0.1	581-680	GAATAGAGTTCGAGAAAGCTATCTCAGTTGGAGAGACGGAAACTGCTTCCCAAAGATGCCTTTCCCTCATAGAATCCGGAGCTTGCAACCTTGACACATC	84	82		CNAG_01496	CNAG_01496T0.1:580
CNAG_01519T0.1	258-357	TTCAGGCCGCGATGATGGCAAGCAAGGCGGGGAGTATAGTCCGATCTTTTTCGATTGCACCAAATTCGAACTGGTAAGGTGGGGTACAATGTGGTTATCC	83	81		CNAG_01519	CNAG_01519T0.1:257
CNAG_01532T0.1	1053-1152	ACAGGCTACTCAGCCAGCATTCGACAAACATTTCCTCGAGCTATTATCTGAATACAACTCCATCCACGCTATCAACCTTCTCGGCCAGAAAGACGCTGAA	80	83		CNAG_01532	CNAG_01532T0.1:1052
CNAG_01744T0.1	770-869	TCGAGCGTGAACGACCCGACTTCCTTGTCGATGATCTTTCTCACGTTAAGGCATCTTGGGATGCCGCCACCAACACTTTCAATTTGATCATTGAGCAACC	77	81		CNAG_01744	CNAG_01744T0.1:769
CNAG_02001T0.1	1101-1200	TCGACAAGACTACCAAATCCTTCGCTTGGGCCTCGCCTTTCCTCGACCTTTATCGAGCGCTTCCCTCACTTCTGCACCGCTTTCGAGCTCTTCAACCGTT	83	80		CNAG_02001	CNAG_02001T0.1:1100
CNAG_06132T0.1	100-199	ATATCTGACCTTGCATCGGGAGGCTCGACAACGATATGCGAGTCTGTATGGCATAAATGGGCCGAAGTGTACCCTGTTGACCTTACAGAGGTGTTCGAGA	84	83		CNAG_06132	CNAG_06132T0.1:99
CNAG_07740T0.1	472-571	TGGGAAATTGTCTTCAGGCACCCAACCAGTGGTTTCGGCCACGACAAATCCCAGGCCATCTTGCCTTACAGAGATTTGCCTCACAAGCCCACATTATTCT	83	81		CNAG_07740	CNAG_07740T0.1:471
CNAG_03657T0.1	2506-2605	GCGTCCATGTCGAGTCTTGCGTCTACCAACTTTGGCACCGAGTATACGACTACTGAACCCGACATTGGGCGAGTGTCCAATTCTTCTTATCGCAGTATCC	82	80		CNAG_03657	CNAG_03657T0.1:2505
CNAG_03949T0.1	582-681	CGACGCTACCTTCCCTATCGGTGGCTCTCTTTTCCCTGCCGCCGGATCCATGTCTGCGCCGATCGTGTACGCCGCCAAACAGACTCCCATCGTCATTGGC	83	83		CNAG_03949	CNAG_03949T0.1:581
CNAG_02109T0.1	2169-2268	GCATCTGTGGGAACTTGATATTTCCACCGGGGAAGTAACCAGTACCAAGGCGTTTGTACATACGTCTTCCATCAGCTATATCTGGCGGCACCGGAAGAAC	83	81		CNAG_02109	CNAG_02109T0.1:2168
CNAG_02375T0.1	666-765	TGTGGACCAAGCGAAAATTCATGTATTCTCGCGAACCGTTTACCTCACGCTTATTGCAAGGAGATCCCGACATTATGCTGGAGCTCGATTCCTTACCAGA	79	81		CNAG_02375	CNAG_02375T0.1:665
CNAG_02861T0.1	616-715	GACCTATGCTCTTTATGGATACCAAATATCAGCTTGATGCAGCAGGAACGTGTCTGGCAAAAGGTGATAAGGAATGTTAAGGCGGTAATCGCCTATGGAG	82	83		CNAG_02861	CNAG_02861T0.1:615
CNAG_02878T0.1	602-701	AGGAGACTTTGACAGCGGAGGATCTCAGGATACTCGTCATTGGTGATCGCTTGTTCACAGATACACTTCTTGCAGACCGACTTTCTCGGCATTTGCGCCC	83	78		CNAG_02878	CNAG_02878T0.1:601
CNAG_00427T0.1	643-742	GATTTAATGCTGTTCTCCATCATGGACGGTCATGCAGGGGATGCAACCTCTAGCCTATTACAAAAATCGCTCCATCCGACAATTAGCGATGCTCTTGCCG	83	79		CNAG_00427	CNAG_00427T0.1:642
CNAG_01203T0.1	1143-1242	CGCATCCATATCAAGCCAAAGAGCAAGTTTTAGCAGTAACGCTGGGATGAGATTTACTGATGTCGTGGGAGAAGGCGCGGGTTTTTTGACAGAAAGGGAG	82	82		CNAG_01203	CNAG_01203T0.1:1142
CNAG_00500T0.1	863-962	CCGGAAGTTTGGCGAGGCGATTGTCGAGCAAGAAAATACGAGACTTTGTCAAGGGGTTGACTGGTGGTGTGGAAAAAAATTTCGATGAGGTTATTACGGA	81	80		CNAG_00500	CNAG_00500T0.1:862
CNAG_00057T0.1	380-479	TTGACCCTCTCGACGGCTCTAGCAACATTGACGCTGGTGTTAATGTCGGTACCATTTTCGGTGTCTACAAGGTGCAAGATGGCTCTAAGGGCTCCGTTGA	83	83		CNAG_00057	CNAG_00057T0.1:379
CNAG_01823T0.1	308-407	TCGTGGGAGTCATTTATAATCCGTTCCTCGATCAGCTGTGGTCTGCTGCCAAAGGAAGAGGTGCATATCTCAATCAAAAGCGAAAACTTCCCATCACAGG	80	83		CNAG_01823	CNAG_01823T0.1:307
CNAG_03262T0.1	473-572	CCCTTTCTGATTTATCCCGATGCATGATCGGAGCCGAATGGGGATCTGACCGTGGGCAATCGACCTTCAAACATAAAGCGTCATCCTTTACGAAGCTTGC	82	80		CNAG_03262	CNAG_03262T0.1:472
CNAG_01412T0.1	945-1044	CAAGGATGTGGTCCTCGATATGGATGGCTATCATTCGTCAGGCAATGCCGATGGGTCAGCATCGGAGAATGAACAAGATGGTTCTGTGGAGGCGTTTATT	83	81		CNAG_01412	CNAG_01412T0.1:944
CNAG_04833T0.1	511-610	CAAAGAGAAAAACAGAAAGCCCATAGTCAAGGGCAGAATGCGTCTTCCTCTGATGTTGGTGCCGACGATAGGGAAGGGTGGGTGTTCATCGGAGGTGGCA	83	84		CNAG_04833	CNAG_04833T0.1:510
CNAG_03984T0.1	148-247	AACTACCCTAGCGATAGGTTCCATGCGACTGTGGATGAGTTGGTAGAGAAGCTGGAGAAGGTGCCCAAGGTAGTCTTCCATTGTTACCTCTCACAAGCTC	83	83		CNAG_03984	CNAG_03984T0.1:147
CNAG_01900T0.1	483-582	TTTCCACTTGGAAAGAGCGGCGTGTGCGTTGTTCGGATTGGCGACATTCGGAGTTCATCTTACTGCATATGAAGGTACTGGCCAAGACATGAAGGTTTGG	79	81		CNAG_01900	CNAG_01900T0.1:482
CNAG_01901T0.1	450-549	GTTTCCACAAGCCATGAAACTCTGGATGGATGAGATGTTTCCCATCTATGCTTCGCCAAAATCTTCCATGTTCAACGCCAGCAAACCGGCAACCCGTGAG	79	83		CNAG_01901	CNAG_01901T0.1:449
CNAG_04782T0.1	1258-1357	CTCTACTTCCTTGACTCCCATGCTTACCAAAAGCGGACGTTACCATGGGCTAAACCGGATTATGACTACCTCAAAACGTCTCAAATTGAGTGGTACCGCA	83	80		CNAG_04782	CNAG_04782T0.1:1257
CNAG_04453T0.1	433-532	GTCCTCTACGGTGCCAACATTTCTGATCTCCAAACACGATATACCAACGCTTTCCTTGATGTGGTCGCCTGGCTGCCCTATGGGGTATTACATTTCACCC	82	81		CNAG_04453	CNAG_04453T0.1:432
CNAG_05286T0.1	254-353	GCATGCCATCCACACATTCCACCGCTTTAACCTTTTATGCGGCTTACATCCTCCCTTCCCTCTCTTCGCTACCTTTACCCTATCTCTCGGGTTTGGGAGT	78	80		CNAG_05286	CNAG_05286T0.1:253
CNAG_05617T0.1	1042-1141	TCGACCTTGCCTCTCAGGCAGATTAACCAAATCGATATTGTTCCTACTCTCGCACTATTGCTCGGCATCCCTATCCCTTATAACAACCTCGGGTCCGTCA	79	82		CNAG_05617	CNAG_05617T0.1:1041
CNAG_06122T0.1	213-312	GGATGCTACCGAGACTTTTGAGAGCATGATTGTCACAGAGGCCAAGCAACTTCAGGCTGCTGGCAAGGAAGGTCTTATCGCTCTTCCTAATGTCCTTCCC	83	83		CNAG_06122	CNAG_06122T0.1:212
CNAG_07354T0.1	363-462	CGCCGGCTCTGCTGAAGGTGGTAACAAGGGTAGATTTTGGACCATTGATCCAGTCGACGGAACTTCTGGCTTCATTCGTCACCAGCAATACGCTGTATGC	83	82		CNAG_07354	CNAG_07354T0.1:362
CNAG_06549T0.1	646-745	ACTATCAATCATTTGCACCATCGTGCGCTTAATGAACTCCTCAATCGCGCCGTCGAATCTCAGAGTACCCACCCTACCGGACGCCTTTACTTTTCCCGCT	78	82		CNAG_06549	CNAG_06549T0.1:645
CNAG_01604T0.1	352-451	ATTCTTGGGCTCCATCCAGACTCCCTTTCATACGAGCACCTTAACAAAGCCTTCCGCGTCTTAAAAGGCGAGCCACTCTCATCTCAAAAAAAGAGCGAGT	82	82		CNAG_01604	CNAG_01604T0.1:351
CNAG_04113T0.1	1037-1136	TATCATCTCGGTTATCGGGGTCGACATGTTCAACCGACTCTCGCTCCAACTCTACCACCAGTTCGTCTAATCCTTCTTCCTCGCAAGGCGAAAGCAACTC	81	81		CNAG_04113	CNAG_04113T0.1:1036
CNAG_02740T0.1	668-767	ACGTAGCCCGTAGATTCCGACAAAACTTTCTTTCAAATGCACGGGAAGTGATCAGAATCACTGGAGGAAAATCAGTCATTTTCTCAAGTGGGCCTGGAGG	79	83		CNAG_02740	CNAG_02740T0.1:667
CNAG_02490T0.1	545-644	TTGTCGCTGATGAAAGTGCTGCCGATAACCCAGAGAAAGGTATTCATATCCGACCAGTTCTTCTGCGGAAAGGTACAACGCATGTGGCGCTGTATGGTTG	81	83		CNAG_02490	CNAG_02490T0.1:544
CNAG_06617T0.1	722-821	CACATTGTCGAGTACCAAATGACATTCGGTTGGCTACTGAACTAGGAGCAGTGGCAGACAAACCCGGAGTCCAGAATGAACATGGTATAGATCTCATTAT	82	83		CNAG_06617	CNAG_06617T0.1:721
CNAG_03222T0.1	471-570	CATGCATTTAACACCAAGTCCTAGCACCATCTTCTTATCTCACGACTGGCCCACCACAATAGCGCATCATGGTAACAAGAACGCATTGCTCAAACGCAAG	80	82		CNAG_03222	CNAG_03222T0.1:470
CNAG_02470T0.1	1074-1173	AGCCGAAGAGCTAGCGATCGTGAAGAGCATCATCCAAAACACTATTCCGTACAATATCTACAATATGCGGTCAGTGTTCACTAAAGGTCCTAACAAGGGC	83	82		CNAG_02470	CNAG_02470T0.1:1073
CNAG_00182T0.1	256-355	CCCGATATGCTTGCAGCTTTGGCAAGGCAGATGGATGTAGACGTTTTGATCAGTGGAGGGACACACCGCTTTGAGTCATTTGAATTCGAAGGTCGTTTCT	81	78		CNAG_00182	CNAG_00182T0.1:255
CNAG_06647T0.1	940-1039	TCTTTTACGTCCACTGGTCGAGGATACGCTAACGATTTCCAAAGTGGGGACGACCACGATTACTGTGATTATGTCCACAAAGGGAATATCCGAGAAGTGA	80	81		CNAG_06647	CNAG_06647T0.1:939
CNAG_00076.1	729-828	TCGTCTTCTCACGCGTCTCCTTGCGGTGCATGCTCCACAAACCGCTCCTGCTACAATCAAATTCCTCTGGTGGGCAGCCGACGACCTGGTAAAACATTTA	82	82		CNAG_00076	CNAG_00076.1:728
CNAG_00146.1	663-762	GATATATAGCATCAATATACCGCTTGTCGAGGCGGCCCTTGAAAAGAACGAGAGGAAAATAGTGTCAACAGAGATGTGGAGGAATGCTTATGGGCGATTA	81	82		CNAG_00146	CNAG_00146.1:662
CNAG_00265.1	443-542	TTCATTTCCTCACTCGGATACACTATCTGGCGCCCAGTAATGGCGTCTGGGGAGAGCACGAGATCGACTATATTTTGTTCTCTACTCTCAACGTGGACCT	82	80		CNAG_00265	CNAG_00265.1:442
CNAG_00316.1	268-367	ATTGGTCATGAAGGTCTGAACACTCTTCTTAACGGTTTCCCTACCACTCGCGCAACTGCCCTCTGCACATTCGCATACTCTCCAGGGCCGGGCGAAGAAC	78	82		CNAG_00316	CNAG_00316.1:267
CNAG_01314.1	1022-1121	CTGACCCACTCGGCGTCTCTCCTCACAATTATTATCTCTCTCGCCATCCTTGGGGCCATCCACGCTCTGTACTGACCCTTTTCTCAGACAAAGTTTTACC	80	82		CNAG_01314	CNAG_01314.1:1021
CNAG_01498.1	602-701	ACCAACCTTTCTATCTTACCGTCGCTCCCGTCGCTTGTCATTCCTGGCTCGACCATAAACACCAGGTTGACCTGCATAAATTTGTTGCCGACATTCCCGC	79	81		CNAG_01498	CNAG_01498.1:601
CNAG_01864.1	810-909	CTTGGATTTTGATGAAACGATAGAAGGAAGTGGTAGCTGGACGGATGCAGCGAATGGCAGTCGATTTTTGAGGCTTTGGGGCTTGACTCTAGGAATGACC	83	82		CNAG_01864	CNAG_01864.1:809
CNAG_01877.1	822-921	CAAGAAGGTTCATAAGATGCTTACCGTTGATCTCGGCGTTAACCTCACCGTTATTGACGCTTCCGAACTCTTCCTTGCCCGTCTTAAAGGTGTCGAGGAC	79	79		CNAG_01877	CNAG_01877.1:821
CNAG_02453.1	1913-2012	TCATGTTGAGAGCAAACACATTGCTGAAATCCGATCTTTGGCTGACCGAATCTGCTTCCTCTAACGAAGGTGTTCGTGGTGCCATTGGTTTCAGACAGAT	81	79		CNAG_02453	CNAG_02453.1:1912
CNAG_02545.1	609-708	TTTGATCCGTGCCACCAACGAGTGGTTCAGGATCTACAAAATCCCTGACGGCAAGCCTGAGAACGTTTTCGCCTTTTCCGGTGAGGCCAAGAGCAAGAAG	82	82		CNAG_02545	CNAG_02545.1:608
CNAG_02986.1	337-436	GAAACGGGGTACGGTAGTGGTAAATCTGGTCAAGGCAACGCGACTGTTTCTCATGTTTCCCATGTGCTCGCCAAAGATCCGGGGATGAGCGGTGCAAACA	82	82		CNAG_02986	CNAG_02986.1:336
CNAG_03078.1	996-1095	AGGGTTAGAGGAGAGAAACCTGAATGGGGTAGTGGATTTGTTGATCGTTTCGGATCATGGCATGACGAGCACGAGTAATGAAAGAATTATATACCTAGAC	81	82		CNAG_03078	CNAG_03078.1:995
CNAG_03396.1	796-895	GAAGGAAAGGAATGTTTTTCCACCAAGGGGCTGCATAACTTTGCGTATCCGCGAACGGATCCCGTCATTATTATGGGAATTTTGGATTCCAGCGGTGAAC	81	79		CNAG_03396	CNAG_03396.1:795
CNAG_03491.1	40-139	CTCCGCAATTACTTGTTCATTGAACGAGAAGGTCAACCAGAGGAAGACAACTCAGTAACCAACAGATTGAAAAGACTTGAGGATCAATACACGGAAAGCG	81	83		CNAG_03491	CNAG_03491.1:39
CNAG_03679.1	369-468	CCAGGGGGTCAACTTCCGATATTATACTCAAAAAGAAGCTCAAAAGCTAGGCATTAGAGGCCATTGCTATAACCACAGTGACTCAAGCGTACAAGGCGTT	82	82		CNAG_03679	CNAG_03679.1:368
CNAG_04104.1	857-956	GAGAGATCTTTACCTTCCGGAGCACTGAAGAATTGGCGCACTTCAAGTACCAGAGGTATATGAAAAGATACTTGCGAACGGTCCAGTCAATCGATGAGAA	83	81		CNAG_04104	CNAG_04104.1:856
CNAG_04718.1	384-483	CGTGGGTTTCATTCACTCAGCACCACCGCCACTTTCCAGTGCCGGGTCTTCCCTGTCGTCACTTCCACTATCCTCCTTAACACTGTCATCTGCTGAAGTT	82	79		CNAG_04718	CNAG_04718.1:383
CNAG_04731.1	122-221	CGAATTACGATTCAAACTCTGTGCACGACTTCGGCATAGTGAAGCAGGCAGCCGTTCTGGTTGTCTTGTTCCAAAGAGAGACCGATGATAAACTGCATGT	82	80		CNAG_04731	CNAG_04731.1:121
CNAG_04732.1	262-361	ATAGATGCTGAAGGCACAGCCAGAAGAGAGGCGTATGAAGAGATTGGTCTGCCTAATGATCGAAATAAAGTTCGCAAGCTCTGTATACTGGACCACTTTC	83	79		CNAG_04732	CNAG_04732.1:261
CNAG_04852.1	292-391	GTAAACAGATTTGATCTTCACTACAAGGGCATACTCCTCACCAGCCGACCAGATCCTGGTACTCAGCAAGAGAAATCTCTCCTAAGGATTCACATATACG	82	82		CNAG_04852	CNAG_04852.1:291
CNAG_05301.1	846-945	CGCAGGTGTCCTTATGCCATTCTATGCTGAGGGTAACGACGTTCTCTTCCTCGCCGGTAAAGGTGACGGTAACATCCGATACTACGAATTTGAAGGCGAT	80	83		CNAG_05301	CNAG_05301.1:845
CNAG_05529.1	1160-1259	CGTTTGATCTTGACGAGACAAACCTCCACCCTCCTACCCATGAGTCTCTGCCATCCCATGTAGACTACCAGCATTGGTTCAACGATCAGGAAGTGTATGC	83	83		CNAG_05529	CNAG_05529.1:1159
CNAG_05568.1	219-318	GGCTGAAAAGGCAATGGAAGTCTATGAGCGCCTCGTCAAGCAAGATATTGAAAACCCTCCTGATCTCGTCATATCAGCGGATACTGTTGTGGTCTTCCCA	82	81		CNAG_05568	CNAG_05568.1:218
CNAG_06141.1	224-323	GACTTGCTTCTAAGCATGGCATTCAGACCGGAGCCGGTGTCATTGACTCTGACTATCGAGGGCCTGTAATGGTGCTTTTATTCAATCACTCAGACGTGGA	82	80		CNAG_06141	CNAG_06141.1:223
CNAG_06900.1	475-574	TCTTACGGGATTGCCAATGTCTACATCCACTTCTTCGGTGATGGTCGGGACACTGCTCCCAAGTCTGCTACCAAGTACATCAAAATGTTGCAAGATTACA	81	81		CNAG_06900	CNAG_06900.1:474
CNAG_01840T0.1	430-529	GGTGGTGGTACCGGTGCCGGTATGGGTACACTTTTGATCTCCAAGATCCGAGAAGAGTTTCCCGACCGAATGATGTGCACCTTCTCTGTCGTTCCCTCTC	83	81	HK	CNAG_01840	CNAG_01840T0.1:429
CNAG_03787T0.1	343-442	GACAGTGTCCTTGAGCAGATTCGTCGTCTTGCCGACAACTGTTCCGGTCTTCAAGGCTTCTTTGTCTTCCACTCCTTTGGCGGTGGTACCGGTTCCGGTT	81	79	HK	CNAG_03787	CNAG_03787T0.1:342
CNAG_00483T0.1	1086-1185	GATCACCGCCCTTGCTCCTTCTTCTATGAAGGTCAAGATTGTCTCTCCTCCCGAGCGAAAGTACAGTGTCTGGATCGGTGGTTCTATCCTTGCCTCTTTG	80	80	HK	CNAG_00483	CNAG_00483T0.1:1085
CNAG_04828T0.1	190-289	TTGATCAGGAAGTTGCCTTTCCAGCGACTCGTTCGTGAAATTGCTCAGGACTTCAAGACCGATTTGCGTTTCCAGTCCTCTGCCATTGGCGCCCTTCAGG	79	80	HK	CNAG_04828	CNAG_04828T0.1:189
CNAG_00279.1	65-164	ATGCATTCGGTAATGTCGTCAATGGGGAGGACAACAACATTTTGATCCACTTGATTAACTCCGGCTCCAAAAACTACACCCTCGTGTCTGCTTCTGCCAG	80	83	HK	CNAG_00279	CNAG_00279.1:64
CNAG_00816.1	130-229	ACGATTGATAAGAAGAAGTATCTCGTACCAGCCGATCTTACTGTTGGGCAATTCGTCTATGTCATCAGGAAACGGATCAAGCTCGCGCCTGAAAAGGCCA	80	82	HK	CNAG_00816	CNAG_00816.1:129
CNAG_02722.1	477-576	TCGAATTAAGCCTGTTGCCAACCAGCTCGAATACCACCCTTACGTACTTGTACACCTCGAACCGGTCCTCAAGATTGCCGCTCAGCATGGTATCCTGATT	81	81	HK	CNAG_02722	CNAG_02722.1:476
CNAG_02991.1	155-254	TTGTGGCTGAGCTTCCCGAGAAGGACTGCAGATGGGCTGTGTACGACTTTGAGTTCACTTTGCCCGGTGGTGAAGGCGTGAGGAACAAGCTGTGTTTTAT	83	81	HK	CNAG_02991	CNAG_02991.1:154
