# Supplementary material for: Genome-wide functional analysis of phosphatases in the pathogenic fungus Cryptococcus neoformans
Source: Nat Commun. 2020 Aug 24;11:4212. doi: 10.1038/s41467-020-18028-0 (PMC7445287; doi:10.1038/s41467-020-18028-0)
Supplement: Supplementary file 12 — Supplementary Data 9 [file 41467_2020_18028_MOESM12_ESM.xlsx]

## Sheet: Pathogenicity-related PP
Supplementary Data 9. Summary of fungal pathogenicity-related phosphatases
(Pathogenicity-related phosphatases in Cryptococcus neoformans)
NO.	Cryptococcus neoformans			Candidia albicans				Aspergillus fumigatus				Fusarium graminearum				Magnaporthe oryzae
	Gene ID	Gene name	Infectivity or virulence	Gene ID	Gene name	Infectivity or virulence	Reference	Gene ID	Gene name	Infectivity or virulence	Reference	Gene ID	Gene name	Infectivity or virulence	Reference	Gene ID	Gene name	Infectivity or virulence	Reference
1	CNAG_01254	OCA101	Reduced	CR_06830C_A	SIW14	ND		Afu4g07000	yphA	ND		FGRAMPH1_01G04065	SWI14	Wild type	New phytologist 2015. DOI: 10.1111/nph.13374	MGG_12093		ND
2	CNAG_00408	PPH3	Reduced	CR_03800C_A	PPH3	Enhanced	International journal of Medical Microbiology 2017. DOI: 10.1016/j.ijmm.2017.09.017.	Afu6g10830	pphB	inviable		FGRAMPH1_01G26657	PPH3	Reduced	New phytologist 2015. DOI: 10.1111/nph.13374	MGG_06099		ND
3	CNAG_04796	CNA1	Reduced	C1_00730C_A	CMP1	Reduced	Infection and Immunity 2003. DOI: 10.1128/IAI.71.9.5344-5354.2003	Afu5g09360	calA(cnaA)	Reduced	Eukaryotic cell 2006. DOI: 10.1128/EC.00139-06	FGRAMPH1_01G19491	CNA1	ND		MGG_07456	MCNA	Reduced	Journal of microbiology and biotechnology 2009. DOI: 10.4104/jmb.0804.268
4	CNAG_01436	SIT4	Reduced	C1_04380W_A	SIT4	Reduced	Molecular microbiology 2004. DOI: 10.1111/j.1365-2958.2003.03879.x	Afu6g11470	sitA	Reduced	Eukaryotic cell 2015. DOI: 10.1128/EC.00008-15	FGRAMPH1_01G03595	SIT4	Reduced	New phytologist 2015. DOI: 10.1111/nph.13374	MGG_06099		ND
5	CNAG_02487	PHS1	Reduced	C7_03050W_A		ND		Afu4g10270		ND		FGRAMPH1_01G16551	PHS1	Reduced	New phytologist 2015. DOI: 10.1111/nph.13374	MGG_04972		ND
6	CNAG_03296	SIW14	Reduced	CR_06830C_A	SIW14	ND		Afu4g07000	yphA	ND		FGRAMPH1_01G04065	SWI14	Wild type	New phytologist 2015. DOI: 10.1111/nph.13374	MGG_12093		ND
7	CNAG_03963	OCA1	Reduced	C2_10190C_A	OCA1	Reduced	Eukaryotic cell 2008. DOI: 10.1128/EC.00129-08	Afu4g07000	yphA	ND		FGRAMPH1_01G04065	SWI14	Wild type	New phytologist 2015. DOI: 10.1111/nph.13374	MGG_12093		ND
8	CNAG_01203	YVH1	Reduced	CR_03570C_A	YVH1	Reduced	Microbiology 2005 DOI:10.1099/mic.0.27999-0	Afu4g07080	dspC	ND		FGRAMPH1_01G08303	YVH1	Reduced	New phytologist 2015. DOI: 10.1111/nph.13374	MGG_09700	YVH1	Reduced	PLOS pathogens 2018. DOI: 10.1371/journal.ppat.1007016
9	CNAG_01357	SDP101	Reduced	C1_10000C_A	CPP1	Reduced	Molecular Biology of the Cell 1997. DOI: 10.1091/mbc.8.12.2539 Nature genetics 2010. DOI: 10.1038/ng.605	Afu2g02760	dspD	ND		FGRAMPH1_01G23657	SDP2/MSG5	Reduced	New phytologist 2015. DOI: 10.1111/nph.13374	MGG_15140	PMP1	Reduced	Molecular and cellular proteomics 2017. DOI: 10.1074/mcp.M116.066670
10	CNAG_03893	SDP102	Reduced	C7_00840C_A		Wild type	Eukaryotic cell 2008. DOI: 10.1128/EC.00129-08	Afu5g11690	pps1	ND		FGRAMPH1_01G14947	PPS1	Wild type	New phytologist 2015. DOI: 10.1111/nph.13374	MGG_03130		ND
11	CNAG_05155	PTP2	Reduced	CR_10340W_A	PTP3	Reduced	Eukaryotic cell 2008. DOI: 10.1128/EC.00129-08	Afu4g04710	ptpA	ND		FGRAMPH1_01G19975	PTP2	Reduced	New phytologist 2015. DOI: 10.1111/nph.13374	MGG_01376	PTP1	ND
12	CNAG_03202	CAC1	Reduced	C7_03070C_A	CYR1	Reduced	Molecular Biology of the Cell 2001. DOI: 10.1091/mbc.12.11.3631	Afu6g08520	acyA	ND		FGRAMPH1_01G03055	AC1	Reduced	PLOS one 2014. DOI: 10.1371/journal.pone.0091135	MGG_09898	MAC1	Reduced	The plant cell 1997. DOI: 10.1105/tpc.9.11.1973
13	CNAG_00390	YMR1	Reduced	C1_08860C_A		ND		Afu1g05640		ND		FGRAMPH1_01G17901	YMR1	Reduced	New phytologist 2015. DOI: 10.1111/nph.13374	MGG_16443		ND
14	CNAG_01054	SSU72	Reduced	CR_03210C_A	SSU72	ND		Afu2g03760	ssuA	ND		FGRAMPH1_01G02345	SSU72	Wild type	New phytologist 2015. DOI: 10.1111/nph.13374	MGG_03704		ND
15	CNAG_04221	FBP26	Reduced	CR_08550W_A		ND		Afu7g05800		ND		FGRAMPH1_01G15061		ND		MGG_06524		ND
16	CNAG_04224	PSR1	Reduced	C3_00570C_A		ND		Afu1g04790	psrA	ND		FGRAMPH1_01G03731	PSR2	Reduced	New phytologist 2015. DOI: 10.1111/nph.13374	MGG_03646		ND
17	CNAG_03190	CCR4	Reduced	C1_08220W_A	CCR4	Reduced	Molecular microbiology 2011. 10.1111/j.1365-2958.2010.07503.x	Afu4g12750		ND		FGRAMPH1_01G04933	CCR4	ND		MGG_13020		ND
18	CNAG_03996	GDA1	Reduced	C3_06120C_A	GDA1	ND		Afu1g12150		ND		FGRAMPH1_01G17201		ND		MGG_08146	APY1	Reduced	Journal of phytopathology 2015. DOI: 10.1111/jph.12267
19	CNAG_07317	INP5202	Reduced	C7_00670C_A		ND		Afu7g03680		ND		FGRAMPH1_01G10679	INP53	Wild type	New phytologist 2015. DOI: 10.1111/nph.13374	MGG_04549		ND
20	CNAG_01177	NEM1	Reduced	C4_01300W_A		ND		Afu1g09460	nemA	ND		FGRAMPH1_01G07773	NEM1	Reduced	New phytologist 2015. DOI: 10.1111/nph.13374 New Phytologist 2019. DOI: 10.1111/nph.15748	MGG_06001	NEM1	delayed	Agricultural Sciences in China 2011. DOI: 10.1016/S1671-2927(11)60131-4
21	CNAG_01744	HAD1	Reduced	C3_00320W_A	RHR2	Reduced	Pathogens 2015 DOI: 10.3390/pathogens4030573	Afu1g10570	gppA	ND		FGRAMPH1_01G23949	RHR2	Wild type	New phytologist 2015. DOI: 10.1111/nph.13374	MGG_00187		ND
22	CNAG_03765	TPS2	Reduced	C1_03380W_A	TPS2	Reduced	Microbiology 2002. DOI: 10.1099/00221287-148-5-1281	Afu3g05650	orlA	Reduced	Molecular microbiology 2010. DOI: 10.1111/j.1365-2958.2010.07254.x	FGRAMPH1_01G25999	TPS2	Reduced	New phytologist 2015. DOI: 10.1111/nph.13374	MGG_03441	TPS2	ND
23	CNAG_02109	INP5201	Reduced	C2_09770C_A	INP51	Reduced	Microbiology 2008. DOI: 10.1099/mic.0.2008/018002-0 Nature genetics 2010. DOI: 10.1038/ng.605	Afu5g02140		ND		FGRAMPH1_01G19013	INP53	Reduced	New phytologist 2015. DOI: 10.1111/nph.13374	MGG_12131		ND
24	CNAG_02236	PPG1	Reduced	C4_05050C_A	PPG1	Reduced	Eukaryotic cell 2014. DOI: 10.1128/EC.00199-14 Nature genetics 2010. DOI: 10.1038/ng.605	Afu5g11370	ppgA	ND		FGRAMPH1_01G17523	PPG1	Reduced	New phytologist 2015. DOI: 10.1111/nph.13374	MGG_01690	PPG1	Reduced	Current genetics 2013. DOI: 10.1007/s00294-012-0385-3
25	CNAG_04354	XPP1	Reduced	C2_06110W_A		ND		Afu5g03410		ND		FGRAMPH1_01G16885		ND		MGG_08801		ND
26	CNAG_02490	MRE11	Reduced	C7_01340W_A	MRE11	ND		Afu6g11410		ND		FGRAMPH1_01G04133		ND		MGG_09555		ND
27	CNAG_03222	DBR1	Reduced	C6_02050W_A	DBR1	ND		Afu6g10370		ND		FGRAMPH1_01G00807		ND		MGG_03897		ND
28	CNAG_00182	VPS29	Reduced	C1_00320W_A		ND		Afu1g09480		ND		FGRAMPH1_01G03785	VPS29	Reduced	New phytologist 2016. DOI: 10.1111/nph.13867	MGG_02524	VPS29	Reduced	PLOS genetics 2015. DOI: 10.1371/journal.pgen.1005704
29	CNAG_06647	CDC1	Reduced	C5_05210W_A		ND		Afu2g14580		ND		FGRAMPH1_01G00763		ND		MGG_03630		ND
30	CNAG_01877	GUA1	Reduced	C1_09490C_A	GUA1	Reduced	FEMS Yeast research 2010. DOI: 10.1111/j.1567-1364.2009.00600.x	Afu3g01110	gua1	ND		FGRAMPH1_01G07911		ND		MGG_00919		ND
31	CNAG_07692	YND1	Reduced	C4_06230C_A		ND		Afu5g11010		ND		FGRAMPH1_01G14889		ND		MGG_07077	APY2	ND
ND; Not determined

## Sheet: not in C. neoformans
Supplementary Data 9. Summary of fungal pathogenicity-related phosphatases
(Phosphatases involved in pathogenicity in other fungal species, but not in Cryptococcus neoformans)
NO.	Cryptococcus neoformans			Candidia albicans				Aspergillus fumigatus				Fusarium graminearum				Magnaporthe oryzae
	Gene ID	Gene name	Infectivity or virulence	Gene ID	Gene name	Infectivity or virulence	Reference	Gene ID	Gene name	Infectivity or virulence	Reference	Gene ID	Gene name	Infectivity or virulence	Reference	Gene ID	Gene name	Infectivity or virulence	Reference
1	CNAG_03052	PTC2	Wild type	CR_01520W_A	PTC2	Reduced	Eukaryotic cell 2008. DOI: 10.1128/EC.00129-08	Afu1g09280	ptcB	Reduced	Molecular microbiology 2015 DOI:10.1111/mmi.12919	FGRAMPH1_01G07619	PTC3	Reduced	PLOS one 2011. DOI: 10.1371/journal.pone.0025311
2	CNAG_00498	CDC14	Wild type	No ortholog								FGRAMPH1_01G01385	CDC14	Reduced	New phytologist 2015. DOI: 10.1111/nph.13374	MGG_04637	CDC14	Reduced	Molecular plant pathology 2018. DOI: 10.1111/mpp.12523
3	No ortholog			No ortholog								FGRAMPH1_01G12627	ARC15	Reduced	New phytologist 2015. DOI: 10.1111/nph.13374
4	CNAG_01519	EPP1	Wild type	No ortholog								FGRAMPH1_01G26017	NGL3	Reduced	New phytologist 2015. DOI: 10.1111/nph.13374
5	CNAG_02944	APH1	Wild type	No ortholog								FGRAMPH1_01T01355	PHO11	Reduced	New phytologist 2015. DOI: 10.1111/nph.13374
6	CNAG_06967	PHO3	Wild type	CR_02400W_A	PHO112	Reduced	PLOS One 2017. DOI: 10.1371/journal.pone.0189219					FGRAMPH1_01G25655	DIA3	Reduced	New phytologist 2015. DOI: 10.1111/nph.13374
7	CNAG_02161	ASP1	Wild type	No ortholog								FGRAMPH1_01G17047	VIP1	Reduced	New phytologist 2015. DOI: 10.1111/nph.13374
8	CNAG_07354		putative essential	No ortholog								FGRAMPH1_01G26863	MET22	Reduced	New phytologist 2015. DOI: 10.1111/nph.13374 Molecular plant pathology 2014. DOI: doi.org/10.1111/mpp.12221
9	No ortholog			C4_04360W_A	PAH1	Reduced	Fungal Genetics and Biology 2019. DOI: 10.1016/j.fgb.2018.12.010					FGRAMPH1_01G02169	PAH1	Reduced	New phytologist 2019. DOI: 10.1111/nph.15748
10	CNAG_03673		putative essential	CR_06420W_A	PPZ1	Reduced	Microbiology 2012. DOI: 10.1099/mic.0.057075-0 Nature genetics 2010. DOI: 10.1038/ng.605	Afu2g03950	phzA(ppzA)	Reduced	Cellular microbiology 2017. DOI: 10.1111/cmi.12770 Fungal Genetics and Biology 2014. DOI: 10.1016/j.fgb.2014.02.009
11	CNAG_00500	PTC1	Wild type	C1_09260C_A	PTC1	Reduced	Eukaryotic cell 2008. DOI: 10.1128/EC.00129-08 Nature genetics 2010. DOI: 10.1038/ng.605					FGRAMPH1_01G14517	PTC1	Reduced	Molecular plant pathology 2010. DOI: 10.1111/j.1364-3703.2010.00626.x
12	CNAG_06080		putative essential	C1_09990W_A	SAC1	Reduced	Fungal Genetics and Biology 2015. DOI: 10.1016/j.fgb.2014.12.007
13	CNAG_00790		putative essential	C7_02500C_A	DPP3	Reduced	infection and immunity 2007. DOI: 10.1128/IAI.01182-06									MGG_12462	LPP5	Reduced	PLOS one 2014. DOI: 10.1371/journal.pone.0100726
14	CNAG_05617		putative essential	C1_05070C_A	GPI7	Reduced	Microbes and Infection 2008. DOI: 10.1016/j.micinf.2007.12.018 Molecular microbiology 2002. DOI: 10.1046/j.1365-2958.2002.02926.x
15	No ortholog			C1_07430W_A	PHO100	Reduced	Eukaryotic cell 2009. DOI: 10.1128/EC.00387-08
16	No ortholog			C1_12200W_A	MCD4	Reduced	Current Genetics 2019. DOI: 10.1007/s00294-019-00987-7
17	No ortholog			C1_13990W_A	OCA6	Reduced	Eukaryotic cell 2008. DOI: 10.1128/EC.00129-08
18	CNAG_01496	PPT1	Wild type	C3_01710C_A	PPT1	Reduced	Eukaryotic cell 2008. DOI: 10.1128/EC.00129-08
19	CNAG_00057	FBP1	Wild type	C3_07830W_A	FBP1	Reduced	Eukaryotic cell 2007. DOI: 10.1128/EC.00372-06
20	CNAG_05639		putative essential	C4_05940W_A	PPS1	Reduced	Eukaryotic cell 2008. DOI: 10.1128/EC.00129-08
21	CNAG_03052	PTC2	Wild type	CR_05740C_A	PTC4	Reduced	Eukaryotic cell 2008. DOI: 10.1128/EC.00129-08
22	CNAG_06418	PTC6	Wild type	CR_07770C_A	PTC6	Reduced	Eukaryotic cell 2008. DOI: 10.1128/EC.00129-08
23	CNAG_00427	PTC5	Wild type	CR_08160W_A	PTC5	Reduced	Eukaryotic cell 2008. DOI: 10.1128/EC.00129-08
24	CNAG_03673		putative essential	C6_03830W_A	SAL6	Reduced	Eukaryotic cell 2008. DOI: 10.1128/EC.00129-08
25	No ortholog			CR_05140W_A		Reduced	PNAS 2010. DOI: 10.1073/pnas.1009845107
26	CNAG_00533		putative essential	C1_11220C_A	TIM50	Reduced	PNAS 2010. DOI: 10.1073/pnas.1009845107
27	CNAG_04453		putative essential	C5_01240W_A	AUR1	Reduced	PNAS 2010. DOI: 10.1073/pnas.1009845107
28	CNAG_04833	TEP1	Wild type	No ortholog								FGRAMPH1_01G16797	TEP1	Reduced	Molecular plant pathology 2010. DOI: 10.1111/j.1364-3703.2010.00626.x
29	CNAG_06064	PTP1	Wild type	No ortholog												MGG_00912	PTP2	Reduced(overexpression)	Molecular microbiology 2019. DOI: 10.1111/mmi.14179
30	No ortholog			No ortholog												MGG_09994	LPP3	Reduced	PLOS one 2014. DOI: 10.1371/journal.pone.0100726
