# Supplementary material for: Genome-wide functional analysis of phosphatases in the pathogenic fungus Cryptococcus neoformans
Source: Nat Commun. 2020 Aug 24;11:4212. doi: 10.1038/s41467-020-18028-0 (PMC7445287; doi:10.1038/s41467-020-18028-0)
Supplement: Supplementary file 13 — Supplementary Data 10 [file 41467_2020_18028_MOESM13_ESM.xlsx]

## Sheet: C. neoformans PP regulators
Supplementary Data 10. Putative phosphatase regulators in C. neoformans and S. cerevisiae
(Putative phosphatase regulators in C. neoformans)
	Gene ID	Description	Protein sequence
1	CNAG_05634	protein phosphatase 2 (formerly 2A), regulatory subunit B'	MKGLKKAMNLSRTKSSEKSKSPNPPAHKQSAVSSGPSSPSVNSPNRQAPDAPALQGGAPITPRRSPINDKTSPAPPLVVI SGAPQAPPINTEMPSDPIPHSPHGRYGSPERSLGADGQPTPPKVGPMNRLRGPKDTIPAVGKTPRKQRSSRFYVTEKVEI EKLPNFADVRPEQRNELFVQKLQQCRVLFDFNDASSDLEGKQIKSQTLHEMLEYITSQRGVITESIYPEVVSMFATNLFR SIPPQVNPTGDAFDPEEDEPVLELAWPHLQIVYEFFLRFVESPDFNTNIGKRYIDQSFVLQLLELFDSEDPRERDFLKTT LHRIYGKFLNLRAFIRRSISHVFFQFVYETERHNGIAELLEILGSIINGFALPLKEEHKTFLTRALIPLHKAKSL…
2	CNAG_00346	hypothetical protein CNAG_00346	MSTAQRSPPSRTSTLTLTQTHTTPTDTPPQTVLHLRAGPSTERRVVWTEETVDNEGLGKKKSKICCIYHKPRAFDESSSD ESSSDESSSETDHHPSRGSNGHRHRLKDDSNVEEEESSESDGGAGDGRARPLRKPRRHHHSHKCNHSDHTHKPNKYDVQP NGTGKGKEKS
3	CNAG_06696	protein phosphatase PP2A regulatory subunit B	MDVEPTNQWRFAQCFGDKGEVEDITEADIISTVEFDHTGDYLATGDKGGRVVLFERNEQKRGCEYKFYTEFQSHEPEFDY LKSLEIEEKINRIKWCKRQNAAHFLLSTNDKTIKLWKVFDKQIRVVAENNHTDGYGSGTGPSQPPLRLPRMTTHDSITAA VPRKVYANAHAYHINSISVNSDGETYISADDLRINLWNLDISDQSFNIVDIKPVNMEELTEVITAAEFHPIHCNLFMYSS SKGTIKLADMRDSALCDQHAKLFEEEEDPSQKSFFSEIISSISDVKFSQDGRYILSRDYLTLKIWDINMDSKPVKTINIH DHLRQKLCDLYENDCIFDKFECTFSGDGSQVLTGSYHNYFRIYDVNGDNDVVLQADKSAFKAKKIGGSRGKVPGK…
4	CNAG_00888	calcineurin subunit B	MGAAESSMFNSLEKNSNFSGPELMRLKKRFMKLDKDGSGSIDKDEFLQIPQIANNPLAHRMIAIFDEDGSGTVDFQEFVG GLSAFSSKGGRDEKLRFAFKVYDMDRDGYISNGELYLVLKQMVGNNLKDQQLQQIVDKTIMEADKDGDGKLSFEEFTQMV ASTDIVKQMTLEDLF
5	CNAG_01241	enzyme regulator	MDQQQASQSVSSDAQQSANQHVPSQTKPRARLGPTEVVQLPASDSEPDDDDRDNQEIDAGRDGDPDFLKDYPEDTEELQL LHLRLKTPLLVPLNFPRFGNHLKRLCLRQNELTSPLPSEAFTNLAELEELDFYDNRLGPHVRDEELAGCPNISTLDLSFN NIRHSPSLPSLRHVNTLYLVQNKISRLEKGELDWCQDTMKSLELGGNRIRVIENLDKLIHLEELWLGKNKIRVLENLSTF SSLRILSLQSNRITKLENLEGLVNLEELYLSHNGLQKIEGLHHNVKLTTLDVGNNFIKEIGNLSHLSNLEEFWASNNQID SLHALESELRPLTNLCTIYLEGNPCQKEDMGNYRRKIMLALPQIKQIDATYVKA
6	CNAG_05505	serine/threonine-protein phosphatase 2A activator 2	MSTPKPSPSASYTIPTKHILSKAHLAAFQRSKTHSEIFGFIEELNEDIVGKKLTEAGQGSERTRPLISILNSVREIAEST PPVDNKQSRFGNPAFKTFYDKVGDASLDLHTRIPGLPKEAIQEVEVYFKESWGNKQRVDYGSGMELNFLSWLLCLAKLGV VTKEDYPFLVLGVFWRYIEVMRYLQSTYWLEPAGSHGVWGLDDYHFLPFLWGSGQLRNHKYLRPKAIHDPEILGEFSKDY MYLSCIEFINSIKTASLRWHSPMLDDISAVKTWEKVNQGMKKMFVAEVLGKLPVMQHALFGSLLPFPTPEEDPELKKALE EEEEGQPATDMHGHIHDPSEKGWSMDCCGIPVPSAFAAAQDANSQKGVPTLGNRPGIKPIPFD
7	CNAG_07631	hypothetical protein CNAG_07631	MVYTEPALTSTPPPAAPAKEPLAWRKAHTSTNVDDLDANRASAPIPTIPRRSSSSSASPRRTINIPRHHSPGRHSFVISK PLEGLPRRSINSPRPSISGLPPAGEGSALGIKLHGSPNKAPLSPVPKDLGSPSTNGNDASSFKGQANHGDSSSHVISFDP NFQPPKRDSPTRNPLSTSPRPGAPQRNPGSGHARGGQGTTGSLQIPFQSSASTSELPSGPSSLTAVRPSAAMIRKKSGEI VKPSLKPRSLSTPDLMRQGQDSPTNTSPNSFGTERSKSVRFADTSQGDAKALESVVLFLREQKVTAVGKAADPDNAQLTE TETENDTDASDFVQFRTRKNAAARAADEANQIQLSGASRVPRKRTDFSPDARGSLTGENVILERVELQSSTGLTL…
8	CNAG_03295	hypothetical protein CNAG_03295	MGNMDFVSFAKPDAAGATSHRADSKAEIEMVENAGHKLSNIVHSATLMPKGQLLGSIFISTPTPEQIDSPKEKITITPPV EQAVRRSSSPRIELMGASIPSTVVPASASPSYSPLSSNHSSPASSAISLPIPLHVLPEVRSPPRKSLALTADSLQLAGKR GRRTRIFGFTELTDSNQSSPASSAKSSPEGTPQVRPHSMRRASASLSSAVTEPKSAQLTSASTPSIPLLPPRRHPNTVSN SAPIHVPPRRRDNGLRLNFDDITPISLSPEDVKGVIHTSPYPNVLVRKKSGEILKSALKQNSSDGSVGSATPFSEAGQPR FETRSCPNTPICPKYVHFDTQLERVKLFLHDQKPQVVSGDGLAVREEDSDEFPVGPEAEKVLKVSLPNFPTYQDP…
9	CNAG_02584	serine/threonine-protein phosphatase 2A activator 1	MQPHTQSPQFEASTSRAVHIPSDPALPRPCLTSDAIVSRWQNSPGFQYFWAWIKRRCDRLKGKEIIRGPFDNSAHGIRSL MNMLDQMTSWIEDAPPQPQSNQRFGNLAFRTYNKLLQERLPPLIDSWDIPSNLRSQLLPLLINSHAFGHPTRLDYGTGHE LAFVLGLWCCVVPGWVGGDNGTEDEEDELILRVFTRYLELTTLLQKTYNLEPAGSHGVWGLDDYCFLPYLFGSAQLLGSN LTPSASLSLALSHHPSATSPPSAPMTDLYTLSLHHLSLFKFGASFSEHSPLLYSLSQMPNWVKPHGGLKKMFLGEVVGKR VVVQGIWVGGWCWGEDVPDVEERGDKNEGKGTDVGTKAPWAR
10	CNAG_01557	calmodulin	MAEQLTKEQIAEFKEAFSLFDKDGDGTITTKELGTVMRSLGQNPTQAELEDMINEVDADGNNSIDFAEFMTLMARKMHDT DSEEEIREAFKVFDKNNDGHISAAELKHVMTNLGEKLTDAEISEMIREADKDGDGMIDYNEFVTMMVAK
11	CNAG_03370	calcium-binding protein NCS-1	MGKSQSKLSSEELAELQKNTYFDKKELQQWYKGFLKDCPSGQLNKEEFKKIYRQFFPFGDPSQFADYVFNVFDEDKSGTI EFKEFICALSVTSRGRLDEKLKWAFQLYDINQDGYITYDEMLQIVRSIYKMTGQMVQLPEDEDTPEKRVDKIFRNMDLNK DHRLTYDEFKEGSKQDPTIVQALSLYDGLV
12	CNAG_01769	solute carrier family 25 (mitochondrial aspartate/glutamate transporter), member 12/13	MAQSPQEPLSSRLSSTLKATAGSLTSSVKPAESELARWRRTFDRFAKEEIDGQKFLNPSQFIDAIAPTDEGFSKIKREQY GNLFRVADSARRGLVSFEDFVVFETLLKRPDADYQLAFQVFDVDASGTIDFDEFKAVLSANTAASGIPFDFDCAWMKLYV GKRGDRHVLGYHEFTQLIKGYQGERLRQAFHYFDADGDGYINPEEFQRIIVEIAGHKLSDAVLGRLPTLCTLNPGRRISY SEVIAFHNIIREMDTVERIIEHAVKKSKDGRIDISDFLDEAAGSMRYGMFTPMEANIIWHFASRGNAGAGQRLALADFQA LLDAKWQPPETASIKQPTTVSGGFLAEAAQSTYNFIQGGIAGGLGAYAVYPIDLVKTRLQNQRSTVVGEVLYRNA…
13	CNAG_02515	hypothetical protein	MPPHGHRPISPPNRSQTSSPIRPAPNAPYHPPADTSTYRDLLLFEERLKSNAEMLRRRRRRYSIFMWSFLLVLVGMGHML FWHPPESILLLRALEASVAVVSITLVLFFASGMYEEKIRYATSYINHSNKSLRPLNLHLNMRRPPRFPLSIPFFPSSSRS PSPISPISPSLHKPFLSPKSFPSSLPSGKGPGGGTRRVSNTPNVMAQIPPSANPRGELIFSSRVDRTFREGYERYRAAFE RRREEKAKEEAKRAMRGWGWIFKRQGSPTVVSRVASPSPGLGGPGIKGEAREKGTLSPAGTPKSTIRGVGMAKRSLSPSG LGEKT
14	CNAG_02393	hypothetical protein	MTTVTAQPQTVGSQLHQSLSATHDYDYDSPESPLSSSSFVQGDIEMDQDHANFYYQQQQQAILYQQHHQENGLEPGAARM AAKHARMSVDGDSDDGFSDEESDSDSMPDESIDFSLTYALHTFLATVEGQASVVKGDSLVLLDDANSYWWLVRVLKTEDV GYIPAENIETPYERLARLNKHRNIDLAAATLTEKQLGEMQSREKLKGAIAAKGRSARQGSSEGSEESGARRVVFAPPTYV DHPGVTWSSDEESSEGEHEPDEAEGQEDEDEDQIEDEKSAQEVMDVDQSMDEMEPDDGVEWADDAAERERQKALDQRAQA QVQQNGVQPKSNNPFASPQLKSNTPADTVSMDRPGDSTTSLATSNGNPILDPAVVNSDTRRVTATPAIANDPLLP…
15	CNAG_05768	hypothetical protein	MAQIVPSITSLPVDSSAAPSVEDLQDRLPSICVDYLSHDWSEEDVWASWRNMTRHKHEIANGVRLENASWRTWQKQRNNL KTINPETLNWLKDSDVTWLYGPLHTASVEPVRAPKVASTDERLGIDRPNPAAKKKATKPILKHRTISEMLATSMPSSPVL ESAVGEPVPATVASVSDRPKLPQTKSDTNVLQSQGVMPRNKSPPRHPNLREELPIDSPLSPSESQHSTNKKHISFNTFVE QCVAIEDPSQVPPQENKGPEVLEMKPSSHERRESHGSRPSLSRQSSSTSSAERLTISMLAPTTLKPGPGTNPDLQMVYVP PVEYQSPDRDDQRDAYDFPSPEVDPRTGLEDSEREYGQGDYLSIGSPAQKERKGIPIPGRDGSPMQSKRQPSSPQ…
16	CNAG_05767	hypothetical protein	MAQVIPPITSLPSDSGAAPSVEDIQDRLPSICVDYLSHDWSEEDVWASWRNMTRHKHEIANGVRLENASWRTWQKQRNKL KTISPETLNWLKDSDVTWLYGPLHTANVEPSRPLRIASTDDRLGIDGPDSRITTKKPILKHRTLSEMLTIPMPSSPVLEH VSNDGSTDTSGDDDDRPNLLQTKSDTNIFRTRGVMPRRRSPPRHHNLGKTPSELPPLSPSTESQSNPGKRHISFNTFVEQ CVAVDDPTQNQQQNDSDDDVLEMKPSSMGSRSSRASRPSLSRASSTGSEHITIAKIAPTMLKTGPGVNHTTQMVYAPPPE YQSPGYDNLNSYDFPSPQVEAEINRWQAGNEGYGSVGYDYFNGPDFSGNADRSSVPIPAHVGTSYGGGRPSPNKY…
17	CNAG_00808	myosin regulatory light chain cdc4	MSGNNAEYREAFALFDKRGTGQVPRESLGELLRSLGQNPTQAEVAELEKTVGATFSYDEFLAVLNRPDGWKPAGTADEFI KGFQVFDKAGNGFIGAGELRYVLTQLGEKMTDEEVDELLKGFPVQDGQINYHSFVRSILSQ
18	CNAG_07769	E3 ubiquitin-protein ligase HUWE1	MKVKKSAKKQSPPPEDVAALIKRILSASDEDLTNVLKQFQVWRYPRGDLHAWIPVLDRFDTLLAEIIKSYDLTKLQINDF TPKTKDMLLEILRVQRILMENCTNRKLFNSYDRLSDLLLTNDLNVLLATIFVLLRPSQQYAISTPLDPPQRHAILQRLLA LSRGWESLVHSGLDLTTIASANEVAIPEHLRQVQVHFYPTVQRQEAPALDKSPVKMLNSGAMETPTRQRPFVFGKAGTPV VRQGGAPSMSSGPSVVDLGDVSTMEVNFTDQLSALAEKNYIPLEEQFATLNKLRLVILMKDREIRRQLLSVRLFALATYV YLASEDAAQSNLFLYEPELVSQLADLLRSSSDVGEQVTTGTLLALCACAHHQAKMGEVMTSVSANVNHGVLVTFF…
19	CNAG_03994	leucine carboxyl methyltransferase 1	MRNKSFHRNPPEMLPPHSPPRKHSPPAPAQHADDAVRLTDDDAASSRLSAAQAGYLHDPFASLLYKAPMSQPGAFPPQGA SRARKPPLINVGTHHRTWGIDLLVDRFLQSGGKQVVSLGAGSDTRFWRLMSRATPPDLAKYVEIDFPHLTSPKAQRIARH RKLSQYLDSPLDPSATTTTAMPPPGQHSYKVSKGGTQLSSPLYTLIPLDLRPSPSEPASSISSILTHHILPQLDPNLPTL FLAECLFPYMSPDDSKEIIKWFGETFHSCMGVVYEMVGLDDSFGNVMRRNLAVRNLSIPGSIFSTPESQAGRFTSPVLEG GKFDSAGAKTLWQIREEDVGPEELQRISKLEILDEIEELRLVLEHYVIAWGTKGETMSSVSL
20	CNAG_00775	U3 small nucleolar RNA-associated protein 15	MEFLPLRTLPAPPRQQSTTNPHSRHFHSFRHPLFIKHPAAITHIHFCPTKPHRYAVTSSTRVLIYAPKTGKVVKTITRFK DTARSGEFRKDGKLVVAGGDDGVVQVFDVNSRAILRTMKEHNQPVRVAHFSPHLPQILSASDDTTVKLWDLSTQACLSTF SSHTDYVRSAIFSPSDPSLILSASYDSTIRLHDVRLPDDEANVITMRHGGAPVEDILAFPSGGVAVSVGGPILRVWDLAM AGKCVRALSNHQKTVTSVAFDGTKGRVLTGGLDNMVKVYDVEDWKVVHTMRYPAPVLSLAVSPDDTHIAAGMTDGTLSVR RRDPKASELGASSAQETAIKGGAYEYFADMEAIFGTGHIKAKGKDLGPVVGPADEFRVETRRQKRLRDFDKYLKS…
21	CNAG_02153	glucose repression regulatory protein TUP1	MQPPAIYNHHRLPPAGTPSQPSVLAQPSTARLNELFDLMRQEYETLGTDGNIWKQQRDEYEAKVQSQINELGMIRQSLYE LEANHAKIRQEYETEIARLRRELESRGGPSTSAPSGAVAALSNPSPPSELPRPGEDRPPFGMALPGPTLNGLDAARSRSP YPNPTAGPPILRPPSAADRDRERRVTRPLQFNAPPSPPVHLSDLDPDNVSRELRKEGSDWQAMWSSQMRKQLDVTLVHTL EHETVVCCVKFSNDGKYLATGCNRTAQIYDVKSGARVSTLQDDLASRTGDLYIRSICFSPDGKFLATGAEDRQIRIWDLK QRRICHLLQGHMQEIYSLDFSRDGRFLVSGSGDKSARIWDVEKGTCVFNLQIEDFIHNEHGPIDAGITSVALSPD…
22	CNAG_02721	leucine repeat containing protein	MAAASVPGWATDELLEEWPESSPSPPLAPSKLPSIPQPQVNFDSVRAKRGSLRMLGQAAARPLPPSRSNSNVSVSNDGGP GRIVSGHVDGGRGHVSGTGLDVGVISPPSSVSSSDGRETLPAGTFVVKDGVEDDRGAHLAKNRMGPKDKDIFGALPLERM FDPPSPSVAASVTDTPRPSSNHAVSPEVSSSTPAPKPSEPLRKASHQYAPLNPSRLSKSVTPSSNDSFTTTTSTAPSIVA SSFVSSKEIEADDSLLQNSTVSRREDDDSALYNAVAIVQQDNAAQSTLNVMQEPPSQSEKMSSKSPIVQLQDCSNYPFTF ESPRQSSYQSAGDHSSRMGSPFNPEAEAAVEGPSHSTLNFRSRSCQPEHTSKDRSLPNPPLRLFRSTYDTYTREH…
23	CNAG_05292	alpha,alpha-trehalose-phosphate synthase (UDP- forming)	MTTMSNDIPNSPTSTSFTGTFSPAATAANTAANARTSDAPSPTTSSSGPKLETSKEQRLIVVSNRLPVTISKDDNGEYHF KMSSGGLVSALSGCKKTMSFTWIGWPGKDIPMQDRETVNRRLLDEYNCYPVYLSDELADSHYNGFSNSILWPLFHYHPGE MNFDAAHWLAYREANMRFADVVSSLVQAGDMVWVQDYHLMLLPMLLRSMITGESAQGEMVRQELGRVKEGVDDTVVKEVL KMGPGVAQAEDEGVEMLDDVEEEGGEMDVKSSPKRPHYARGMSTFQKQELVAKEKGKEGIRIGFFLHTPFPSSEIYRILP VRREILLGVLQCDLIGFHTYDYARHFLSSCTRILGLETQPNGIEFDGRYCQVGTFPIGIDPNQFIEGLQKESIVK…
24	CNAG_01576	hypothetical protein	MNPHKMNKVDISQMNEQDQKAFKLYGKVPGKNLLTKMQKERKYFDSGDYMMSKAGVPTASPPGTAHPTPEAVPHASPPSG PGGYLSSSPTGGSLPSPNIMEHGIGGEKPAHNVGVGISPAATSEAIEMPGHGHHHGHQRRGSESRISPPNTWRESVNPSS FPIHHPGIFGGSPVKASSLAKRVDEEGEQ
25	CNAG_00909	phosphopantothenoylcysteine decarboxylase	MPSISHVTNAGPSRLPRKPSRPFISAHHRPLGDHTTTDNIFRVVLISSGSVASIKIPNIVEELVKIGNIEIQIIATEAST HFYSQADVDKSVQSALKLSDTQMQDDVGVRIWTDKDEWSDWKKVGDPILHIELRRWTDLVIVAPCSADLLAKIACGLCDT LASSLLRALSPSIPVVICPAMNTHMYQHRLTPKHLAVVQDELGYLVSGPQGSGRLACGDDGPGKMTDWHDIVSLIQGFAT MHQTQVSLASLTVPSLSTSYPSSSASPSNTFIDTPSPPPASAETSTYRLPHRLPCGSSSNIPRQREKEKGIGEHPTPLVP LPDPHSLSTEAALNGEKMPASVYAKNVDWEKMANDGGLWHRKWWLGV
26	CNAG_07348	phosphopantothenoylcysteine decarboxylase	MQPAQTHAAPVRKKPSRPFVSSHHRPADDVDDGIFRVVLITSGSVASIKAPDIVGALVKSPNIDVQVVATKASTYFYSQE DVDNSVRSALNLPDGQTGEHFGVRVWTDEDEWSDWKQVGEPILHIELRRWADLVVIAPCSADLLAKIAGGICDSLATSLL RALGPSTPVIVCPAMNTYMYQHRLTTRHLAVVQEDLGYLVSGPQGAGRLACGDDGPGKMTDWRDIVSLIEGFATMHQDRR AVVHPGHPLQESSDPPLPPPTETPPTPGRPSKSSSAVGSSSVSTQDRAPAKAPSDDVLTGIADWRSMTNELGGDGTAWRR KWWLG

## Sheet: S. cerevisiae PP regulators
Supplementary Data 10. Putative phosphatase regulators
(Phosphatase regulators in S. cerevisiae)
				BLAST result (Query : S. cerevisiae protein sequence)			Reverse BLAST
Gene ID	Gene ID	Gene name	Description	Gene ID	Score	E-value	Score	E-value
1	YAL009W	SPO7	Nem1-Spo7 phosphatase regulatory subunit SPO7	CNAG_02515	45.4	5e-06	52	3e-08	1st hit
2	YAR014C	BUD14	protein phosphatase regulator BUD14	CNAG_02393	62	3e-10	61.2	1e-09	1st hit
3	YDR028C	REG1	protein phosphatase regulator REG1	CNAG_05768	113	2e-26	113	5e-27	1st hit
				CNAG_05767	110	4e-25	110	1e-25	1st hit
4	YDR435C	PPM1	Carboxyl methyltransferase; methylates the C terminus of the protein phosphatase 2A catalytic subunit (Pph21p or Pph22p), which is important for complex formation with regulatory subunits; required for methionine to inhibit autophagy and promote growth	CNAG_03994	95.1	1e-22	95.1	1e-22	1st hit
5	YER054C	GIP2	Putative regulatory subunit of protein phosphatase Glc7p; involved in glycogen metabolism; contains a conserved motif (GVNK motif) that is also found in Gac1p, Pig1p, and Pig2p; GIP2 has a paralog, PIG2, that arose from the whole genome duplication	CNAG_07631	64.3	4e-11	64.7	4e-11	2nd hit
				CNAG_03295	55.5	2e-08	55.8	2e-08	2nd hit
6	YFR003C	YPI1	type 1 protein phosphatase-activating protein YPI1	CNAG_00346	45.4	5e-07	46.6	1e-07	1st hit
7	YGL190C	CDC55	protein phosphatase 2A regulatory subunit CDC55	CNAG_06696	514	2e-179	514	2e-179	1st hit
				CNAG_00775	43.1	0.0001	-	-	-
				CNAG_02153	40.8	0.0005	-	-	-
8	YHR132W-A	IGO2	phosphatase regulator	CNAG_01576	60.5	1e-12	59.3	3e-12	1st hit
9	YIL045W	PIG2	putative protein phosphatase regulator PIG2	CNAG_03295	51.6	3e-07	50.8	6e-07	3rd hit
				CNAG_07631	51.2	4e-07	51.2	6e-07	3rd hit
10	YIL153W	RRD1	Peptidyl-prolyl cis/trans-isomerase; activator of the phosphotyrosyl phosphatase activity of PP2A; involved in G1 phase progression, microtubule dynamics, bud morphogenesis and DNA repair; required for rapid reduction of Sgs1p levels in response to rapamycin; subunit of the Tap42p-Sit4p-Rrd1p complex; protein increases in abundance and relative distribution to the nucleus increases upon DNA repli…	CNAG_05505	150	2e-41	150	1e-41	2nd hit
				CNAG_02584	134	7e-36	130	1e-34	2nd hit
11	YKL190W	CNB1	Calcineurin B; regulatory subunit of calcineurin, a Ca++/calmodulin-regulated type 2B protein phosphatase which regulates Crz1p (stress-response transcription factor); other calcineurin subunit encoded by CNA1 and/or CMP1; regulates function of Aly1p alpha-arrestin; myristoylation by Nmt1p reduces calcineurin activity in response to submaximal Ca signals, is needed to prevent constitutive phospha…	CNAG_00888	226	2e-75	226	1e-75	1st hit
				CNAG_03370	92	2e-23	92	2e-23	2nd hit
				CNAG_01557	63.2	2e-13	63.2	1e-13	4th hit
				CNAG_01769	43.5	9e-06	43.5	2e-05	37th hit
				CNAG_00808	36.6	0.0007	36.6	0.0004	4th hit
12	YKL193C	SDS22	type 1 protein phosphatase-activating protein SDS22	CNAG_01241	250	9e-80	224	5e-70	1st hit
				CNAG_02721	50.1	4e-07	47.4	1e-05	3rd hit
13	YKR072C	SIS2	Negative regulatory subunit of protein phosphatase 1 (Ppz1p); involved in coenzyme A biosynthesis; subunit of phosphopantothenoylcysteine decarboxylase (PPCDC: Cab3p, Sis2p, Vhs3p) complex and the CoA-Synthesizing Protein Complex (CoA-SPC: Cab2p, Cab3p, Cab4p, Cab5p, Sis2p and Vhs3p); SIS2 has a paralog, VHS3, that arose from the whole genome duplication	CNAG_00909	142	8e-38	146	2e-39	1st hit
				CNAG_07348	135	9e-36	140	1e-37	1st hit
14	YLR273C	PIG1	protein phosphatase regulator PIG1	CNAG_03295	48.1	5e-06	47	1e-05	4th hit
				CNAG_07631	44.3	7e-05	44.7	6e-05	4th hit
15	YMR261C	TPS3	Regulatory subunit of trehalose-6-phosphate synthase/phosphatase; involved in synthesis of storage carbohydrate trehalose; expression is induced by stress conditions and repressed by the Ras-cAMP pathway; TPS3 has a paralog, TSL1, that arose from the whole genome duplication	CNAG_05292	215	3e-59	209	2e-57	2nd hit
16	YNL157W	IGO1	phosphatase regulator	CNAG_01576	53.1	1e-09	52.8	1e-09	2nd hit
17	YOR014W		protein phosphatase 2A regulatory subunit RTS1	CNAG_05634	593	0	580	0	1st hit
18	YOR054C	VHS1	Negative regulatory subunit of protein phosphatase 1 Ppz1p; involved in coenzyme A biosynthesis; subunit of the phosphopantothenoylcysteine decarboxylase (PPCDC; Cab3p, Sis2p, Vhs3p) complex and the CoA-Synthesizing Protein Complex (CoA-SPC: Cab2p, Cab3p, Cab4p, Cab5p, Sis2p and Vhs3p)	CNAG_00909	120	1e-29	124	2e-31	3rd hit
				CNAG_07348	118	3e-29	121	1e-30	3rd hit
				CNAG_07769	44.3	9e-05	-	-	-
19	YOR178C	GAC1	protein phosphatase regulator GAC1	CNAG_07631	68.2	4e-12	69.7	1e-12	1st hit
				CNAG_03295	65.9	2e-11	65.9	2e-11	1st hit
20	YPL152W	RRD2	Peptidyl-prolyl cis/trans-isomerase; also activates the phosphotyrosyl phosphatase activity of protein phosphatase 2A (PP2A); regulates G1 phase progression, the osmoresponse, microtubule dynamics; subunit of the Tap42p-Pph21p-Rrd2p complex; protein abundance increases in response to DNA replication stress	CNAG_05505	300	1e-98	303	3e-100	1st hit
				CNAG_02584	132	3e-35	132	2e-35	1st hit
21	YPL137C	GIP3	protein phosphatase regulator GIP3	-	-	-	-	-	-
22	YAL016W	TPD3	Regulatory subunit A of the heterotrimeric PP2A complex; the heterotrimeric protein phosphatase 2A (PP2A) complex also contains regulatory subunit Cdc55p and either catalytic subunit Pph21p or Pph22p; required for cell morphogenesis and transcription by RNA polymerase III	-	-	-	-	-	-
23	YAL031C	GIP4	protein phosphatase regulator GIP4	-	-	-	-	-	-
24	YBL046W	PSY4	Regulatory subunit of protein phosphatase PP4; presence of Psy4p in the PP4 complex (along with catalytic subunit Pph3p and Psy2p) is required for dephosphorylation of the histone variant H2AX, but not for dephosphorylation of Rad53p, during recovery from the DNA damage checkpoint; localization is cell-cycle dependent and regulated by Cdc28p phosphorylation; required for cisplatin resistance; hom…	-	-	-	-	-	-
25	YBR045C	GIP1	protein phosphatase regulator GIP1	-	-	-	-	-	-
26	YBR050C	REG2	protein phosphatase regulator REG2	-	-	-	-	-	-
27	YDR195W	REF2	RNA-binding protein; involved in the cleavage step of mRNA 3'-end formation prior to polyadenylation, and in snoRNA maturation; part of holo-CPF subcomplex APT, which associates with 3'-ends of snoRNA- and mRNA-encoding genes; putative regulatory subunit of type 1 protein phosphatase Glc7p, required for actomyosin ring formation, and for timely dephosphorylation and release of Bnr1p from the divi…	-	-	-	-	-	-
28	YMR311C	GLC8	Regulatory subunit of protein phosphatase 1 (Glc7p); involved in glycogen metabolism and chromosome segregation; proposed to regulate Glc7p activity via conformational alteration; ortholog of the mammalian protein phosphatase inhibitor 2; protein abundance increases in response to DNA replication stress	-	-	-	-	-	-
