# Supplementary material for: Genome-wide functional analysis of phosphatases in the pathogenic fungus Cryptococcus neoformans
Source: Nat Commun. 2020 Aug 24;11:4212. doi: 10.1038/s41467-020-18028-0 (PMC7445287; doi:10.1038/s41467-020-18028-0)
Supplement: Supplementary file 15 — Source Data [file 41467_2020_18028_MOESM15_ESM.xlsx]

## Sheet: Cover
	Systematic functional phosphatome analysis in a global human meningitis fungal pathogen
	Jae-Hyung Jin1*, Kyung-Tae Lee1*, Joohyeon Hong1, Dongpil Lee1, Eun-Ha Jang1, Jin-Young Kim1, Yeonseon Lee1, Seung-Heon Lee1, Yee-Seul So1, Kwang-Woo Jung1†, Dong-Gi Lee1, Eunji Jeong1, Minjae Lee1, Yu-Byeong Jang1, Yeseul Choi1, Myung Ha Lee1, Ji-Seok Kim1, Seong-Ryong Yu1, Jin-Tae Choi1, Jae-Won La1, Haneul Choi1, Sun-Woo Kim1, Kyung Jin Seo1, Yelin Lee1, Eun Jung Thak2, Jaeyoung Choi3, Anna F.…
	1Department of Biotechnology, College of Life Science and Biotechnology, Yonsei University, Seoul 03722, Korea
	2Department of Life Science, College of Natural Science, Chung-Ang University, Seoul 06974, Korea
	3Smart Farm Research Center, Korea Institute of Science and Technology, Gangneung 25451, Korea
	4Departments of Molecular Genetics and Microbiology, Medicine, and Pharmacology and Cancer Biology, Duke University Medical Center, Durham, North Carolina 27710, USA
	5Department of Agricultural Biotechnology, Seoul National University, Seoul 08826, Korea
	†Present address: Radiation Research Division, Korea Atomic Energy Research Institute, Jeongeup 56212, Korea
	*These authors contributed equally to this work.
	Correspondence and requests for materials should be addressed to Y.-S.B. (email: ysbahn@yonsei.ac.kr)
	Source Data. Source data for Supplementary Figs 7 and 11. Full scan blot images for Southern blot used in Supplementary Figs 7b, 11b, 11d, 11f and 11h are shown in each sheet of this excel source data file.

## Sheet: Supplementary Fig. 7b
Supplementary Figure 7b. Southern blot data of oca101Δ (YSB4075) and oca101Δ oca1Δ (YSB6634, YSB6635) mutant strains.

## Sheet: Supplementary Fig. 11b
Supplementary Figure 11b. Southern blot data of C. neoformans WT (H99) and vps35Δ (YSB5615, YSB5616) mutant strains.

## Sheet: Supplementary Fig. 11d
Supplementary Figure 11d. Southern blot data of C. neoformans WT (H99) and vps26Δ (YSB5671, YSB5672) mutant strains.

## Sheet: Supplementary Fig. 11f
Supplementary Figure 11f. Southern blot data of C. neoformans WT (H99) and vps5Δ (YSB5683, YSB5684) mutant strains.

## Sheet: Supplementary Fig. 11h
Supplementary Figure 11h. Southern blot data of C. neoformans WT (H99) and vps17Δ (YSB55724) mutant strains.
